# Supplementary material for: Population-level distribution and putative immunogenicity of cancer neoepitopes
Source: BMC Cancer. 2018 Apr 13;18:414. doi: 10.1186/s12885-018-4325-6 (PMC5899330; doi:10.1186/s12885-018-4325-6)
Supplement: Supplementary file 2 — Table S5. Contains allele sets tested and associated epitope counts from analysis on overlap of epitope preference among HLA alleles. (XLSX 65 kb) [file 12885_2018_4325_MOESM2_ESM.xlsx]

## Sheet: updated.allele.overlap
	Number alleles bound by neoepitope (novel binding)
Allele Combination	1	2	3	4	5	6
HLA-A*33:01,HLA-A*02:02,HLA-B*39:06,HLA-B*41:02,HLA-C*01:02,HLA-C*12:03	91321	7144	259	30	0	0
HLA-A*26:01,HLA-A*33:01,HLA-B*38:02,HLA-B*47:01,HLA-C*04:03,HLA-C*07:04	25793	235	1	0	0	0
HLA-A*02:06,HLA-A*02:07,HLA-B*14:01,HLA-B*51:02,HLA-C*04:01,HLA-C*08:01	51922	4579	170	2	0	0
HLA-A*80:01,HLA-A*01:01,HLA-B*15:07,HLA-B*45:01,HLA-C*07:02,HLA-C*02:10	42312	4955	834	317	21	0
HLA-A*66:02,HLA-A*24:03,HLA-B*40:06,HLA-B*45:01,HLA-C*08:02,HLA-C*04:03	44423	3160	24	0	0	0
HLA-A*26:03,HLA-A*66:01,HLA-B*48:03,HLA-B*41:01,HLA-C*18:01,HLA-C*08:04	22146	3678	139	0	0	0
HLA-A*30:01,HLA-A*34:01,HLA-B*45:01,HLA-B*48:03,HLA-C*16:01,HLA-C*08:04	78242	10820	766	34	0	0
HLA-A*33:01,HLA-A*30:01,HLA-B*81:01,HLA-B*57:02,HLA-C*07:04,HLA-C*03:03	90354	4032	133	0	0	0
HLA-A*34:01,HLA-A*11:01,HLA-B*15:18,HLA-B*15:11,HLA-C*16:01,HLA-C*08:03	58703	11830	1397	487	77	1
HLA-A*32:01,HLA-A*30:04,HLA-B*45:01,HLA-B*67:01,HLA-C*07:04,HLA-C*15:05	45573	4229	295	13	2	0
HLA-A*03:02,HLA-A*68:02,HLA-B*15:10,HLA-B*40:06,HLA-C*07:04,HLA-C*14:03	79934	2289	27	0	0	0
HLA-A*01:02,HLA-A*26:02,HLA-B*15:16,HLA-B*40:12,HLA-C*07:04,HLA-C*08:04	49764	7926	1246	13	0	0
HLA-A*30:01,HLA-A*26:01,HLA-B*38:01,HLA-B*35:02,HLA-C*12:02,HLA-C*07:04	70860	2025	62	0	0	0
HLA-A*26:02,HLA-A*11:01,HLA-B*41:02,HLA-B*27:05,HLA-C*14:03,HLA-C*08:03	95353	6774	850	6	0	0
HLA-A*34:01,HLA-A*11:01,HLA-B*14:01,HLA-B*18:03,HLA-C*12:02,HLA-C*02:02	44122	12123	855	170	0	0
HLA-A*33:03,HLA-A*30:02,HLA-B*42:02,HLA-B*67:01,HLA-C*02:02,HLA-C*14:03	66914	8710	1582	90	2	0
HLA-A*32:01,HLA-A*24:02,HLA-B*35:02,HLA-B*13:01,HLA-C*05:01,HLA-C*07:04	46937	2337	200	7	1	0
HLA-A*33:03,HLA-A*02:06,HLA-B*47:03,HLA-B*15:07,HLA-C*07:04,HLA-C*15:02	82850	8107	680	19	0	0
HLA-A*01:01,HLA-A*25:01,HLA-B*15:16,HLA-B*81:01,HLA-C*18:01,HLA-C*15:05	35491	7598	259	2	0	0
HLA-A*02:03,HLA-A*03:02,HLA-B*39:06,HLA-B*42:01,HLA-C*12:02,HLA-C*03:03	84366	11351	3051	367	4	0
HLA-A*03:02,HLA-A*02:01,HLA-B*35:02,HLA-B*15:05,HLA-C*02:10,HLA-C*07:04	85005	8198	878	42	0	0
HLA-A*30:01,HLA-A*01:01,HLA-B*40:12,HLA-B*50:01,HLA-C*03:04,HLA-C*04:01	77235	2273	52	2	0	0
HLA-A*11:01,HLA-A*02:05,HLA-B*07:04,HLA-B*15:08,HLA-C*07:04,HLA-C*06:02	83439	1617	85	4	0	0
HLA-A*02:06,HLA-A*29:01,HLA-B*15:32,HLA-B*57:03,HLA-C*08:03,HLA-C*04:01	77667	15537	1816	317	20	0
HLA-A*26:02,HLA-A*25:01,HLA-B*14:02,HLA-B*15:10,HLA-C*04:03,HLA-C*18:01	23476	1173	5	0	0	0
HLA-A*23:01,HLA-A*29:02,HLA-B*39:10,HLA-B*51:02,HLA-C*07:01,HLA-C*03:03	60842	6697	653	58	6	0
HLA-A*66:02,HLA-A*24:02,HLA-B*58:02,HLA-B*15:05,HLA-C*02:02,HLA-C*05:01	60126	6100	894	51	6	0
HLA-A*29:02,HLA-A*01:02,HLA-B*40:01,HLA-B*54:01,HLA-C*04:01,HLA-C*05:01	36077	1788	73	0	0	0
HLA-A*25:01,HLA-A*26:02,HLA-B*39:10,HLA-B*35:08,HLA-C*14:02,HLA-C*03:03	64725	10773	3142	744	122	11
HLA-A*66:02,HLA-A*01:01,HLA-B*39:06,HLA-B*15:18,HLA-C*05:01,HLA-C*08:04	30082	3906	387	10	0	0
HLA-A*26:01,HLA-A*24:02,HLA-B*13:01,HLA-B*47:01,HLA-C*08:03,HLA-C*07:04	29949	1387	141	8	0	0
HLA-A*02:01,HLA-A*68:01,HLA-B*42:02,HLA-B*35:05,HLA-C*17:01,HLA-C*18:01	84957	3491	100	3	0	0
HLA-A*24:07,HLA-A*30:04,HLA-B*52:01,HLA-B*40:12,HLA-C*18:01,HLA-C*07:01	21437	631	37	3	0	0
HLA-A*23:01,HLA-A*36:01,HLA-B*44:02,HLA-B*15:17,HLA-C*06:02,HLA-C*02:02	66494	8881	1211	24	0	0
HLA-A*23:01,HLA-A*02:03,HLA-B*15:02,HLA-B*41:02,HLA-C*08:04,HLA-C*02:10	84489	9324	2547	397	28	2
HLA-A*01:02,HLA-A*02:05,HLA-B*44:05,HLA-B*57:03,HLA-C*03:02,HLA-C*07:02	70452	13405	1096	41	0	0
HLA-A*02:07,HLA-A*03:01,HLA-B*51:08,HLA-B*18:03,HLA-C*04:01,HLA-C*08:03	33745	522	4	0	0	0
HLA-A*34:02,HLA-A*33:01,HLA-B*82:01,HLA-B*55:02,HLA-C*02:10,HLA-C*01:02	43538	4059	1	0	0	0
HLA-A*02:07,HLA-A*68:01,HLA-B*08:01,HLA-B*51:08,HLA-C*08:02,HLA-C*14:02	75646	2602	121	4	0	0
HLA-A*03:02,HLA-A*26:03,HLA-B*07:05,HLA-B*27:04,HLA-C*08:02,HLA-C*14:02	65433	2685	109	6	0	0
HLA-A*68:01,HLA-A*66:01,HLA-B*35:03,HLA-B*44:02,HLA-C*15:02,HLA-C*17:01	52308	3172	87	5	0	0
HLA-A*01:01,HLA-A*68:02,HLA-B*56:01,HLA-B*15:05,HLA-C*06:02,HLA-C*16:01	70276	13390	1594	19	0	0
HLA-A*03:01,HLA-A*26:02,HLA-B*51:08,HLA-B*18:01,HLA-C*02:10,HLA-C*07:01	56277	2913	145	5	1	0
HLA-A*26:02,HLA-A*01:02,HLA-B*15:10,HLA-B*15:18,HLA-C*02:10,HLA-C*01:02	33355	4220	652	68	1	0
HLA-A*31:01,HLA-A*34:01,HLA-B*42:02,HLA-B*15:25,HLA-C*08:04,HLA-C*08:02	78551	8350	556	30	4	0
HLA-A*03:01,HLA-A*24:02,HLA-B*15:10,HLA-B*08:01,HLA-C*15:05,HLA-C*08:03	54784	3609	123	4	0	0
HLA-A*30:01,HLA-A*02:07,HLA-B*15:05,HLA-B*40:12,HLA-C*08:01,HLA-C*15:02	88482	8431	1427	144	10	0
HLA-A*34:01,HLA-A*66:01,HLA-B*18:03,HLA-B*13:01,HLA-C*03:02,HLA-C*08:02	47211	6701	585	13	0	0
HLA-A*02:03,HLA-A*02:06,HLA-B*14:02,HLA-B*15:16,HLA-C*08:02,HLA-C*06:02	77255	22544	2158	128	11	0
HLA-A*33:03,HLA-A*25:01,HLA-B*42:01,HLA-B*27:04,HLA-C*12:02,HLA-C*02:02	40499	8786	769	19	0	0
HLA-A*80:01,HLA-A*11:01,HLA-B*41:01,HLA-B*57:02,HLA-C*04:01,HLA-C*08:01	53454	2260	34	1	0	0
HLA-A*02:07,HLA-A*32:01,HLA-B*15:27,HLA-B*51:08,HLA-C*01:02,HLA-C*08:02	39227	5875	125	21	1	0
HLA-A*34:01,HLA-A*29:01,HLA-B*41:01,HLA-B*40:12,HLA-C*15:02,HLA-C*06:02	49054	2186	96	7	1	0
HLA-A*24:02,HLA-A*26:02,HLA-B*15:16,HLA-B*47:03,HLA-C*05:01,HLA-C*14:03	78768	12636	1694	191	15	0
HLA-A*11:02,HLA-A*66:01,HLA-B*41:01,HLA-B*14:02,HLA-C*08:04,HLA-C*04:03	47828	2559	5	0	0	0
HLA-A*30:01,HLA-A*66:02,HLA-B*39:06,HLA-B*15:17,HLA-C*08:02,HLA-C*02:10	86894	11358	1371	82	0	0
HLA-A*31:01,HLA-A*01:02,HLA-B*44:02,HLA-B*39:01,HLA-C*08:04,HLA-C*12:03	77218	8627	948	8	0	0
HLA-A*24:03,HLA-A*11:02,HLA-B*78:01,HLA-B*15:25,HLA-C*04:01,HLA-C*08:03	91422	6642	319	1	0	0
HLA-A*24:02,HLA-A*34:02,HLA-B*15:27,HLA-B*44:10,HLA-C*16:01,HLA-C*14:03	74136	14748	3633	575	1	0
HLA-A*33:01,HLA-A*26:01,HLA-B*56:01,HLA-B*14:02,HLA-C*02:02,HLA-C*08:01	34270	4977	177	3	0	0
HLA-A*25:01,HLA-A*33:03,HLA-B*27:02,HLA-B*59:01,HLA-C*08:01,HLA-C*14:03	54337	3628	95	0	0	0
HLA-A*29:01,HLA-A*02:05,HLA-B*49:01,HLA-B*57:02,HLA-C*04:01,HLA-C*16:01	63309	12501	701	14	0	0
HLA-A*02:01,HLA-A*24:02,HLA-B*27:02,HLA-B*56:01,HLA-C*03:03,HLA-C*07:01	72273	5028	138	1	0	0
HLA-A*33:03,HLA-A*74:01,HLA-B*18:03,HLA-B*15:32,HLA-C*14:03,HLA-C*12:03	82229	13333	4307	28	0	0
HLA-A*02:07,HLA-A*03:01,HLA-B*15:25,HLA-B*15:08,HLA-C*08:04,HLA-C*08:03	58370	10753	1997	602	18	0
HLA-A*25:01,HLA-A*26:01,HLA-B*15:08,HLA-B*42:01,HLA-C*02:10,HLA-C*04:01	29539	3506	925	154	14	0
HLA-A*02:07,HLA-A*03:02,HLA-B*53:01,HLA-B*51:08,HLA-C*15:05,HLA-C*12:02	46694	4273	176	0	0	0
HLA-A*34:01,HLA-A*30:04,HLA-B*35:03,HLA-B*48:03,HLA-C*04:01,HLA-C*06:02	24685	881	16	1	0	0
HLA-A*29:02,HLA-A*11:01,HLA-B*07:02,HLA-B*45:01,HLA-C*04:01,HLA-C*16:01	75838	4803	624	0	0	0
HLA-A*32:01,HLA-A*29:02,HLA-B*42:01,HLA-B*42:02,HLA-C*08:04,HLA-C*14:03	70268	12773	2244	511	53	9
HLA-A*11:01,HLA-A*34:02,HLA-B*51:08,HLA-B*40:01,HLA-C*14:02,HLA-C*08:03	65463	17376	253	1	0	0
HLA-A*26:03,HLA-A*36:01,HLA-B*15:01,HLA-B*44:05,HLA-C*03:03,HLA-C*03:02	40917	21575	5053	295	13	0
HLA-A*29:02,HLA-A*74:01,HLA-B*52:01,HLA-B*47:03,HLA-C*14:03,HLA-C*15:05	56866	5624	239	5	1	0
HLA-A*02:03,HLA-A*68:02,HLA-B*38:02,HLA-B*54:01,HLA-C*14:02,HLA-C*07:04	91188	9076	734	11	0	0
HLA-A*32:01,HLA-A*02:01,HLA-B*47:03,HLA-B*55:01,HLA-C*15:02,HLA-C*12:03	72903	16483	3588	548	25	0
HLA-A*32:01,HLA-A*26:03,HLA-B*51:02,HLA-B*49:01,HLA-C*04:03,HLA-C*06:02	38027	550	9	0	0	0
HLA-A*32:01,HLA-A*01:01,HLA-B*40:01,HLA-B*18:01,HLA-C*08:01,HLA-C*15:05	46492	7380	831	11	0	0
HLA-A*66:02,HLA-A*24:02,HLA-B*37:01,HLA-B*35:02,HLA-C*08:01,HLA-C*04:03	33536	1632	57	1	0	0
HLA-A*03:01,HLA-A*31:01,HLA-B*15:07,HLA-B*39:10,HLA-C*03:02,HLA-C*16:01	70563	23074	6494	673	15	1
HLA-A*23:01,HLA-A*11:01,HLA-B*07:05,HLA-B*07:04,HLA-C*04:03,HLA-C*08:03	59846	9471	290	8	0	0
HLA-A*26:01,HLA-A*02:03,HLA-B*39:01,HLA-B*46:01,HLA-C*18:01,HLA-C*14:02	78668	6548	680	30	6	0
HLA-A*66:02,HLA-A*31:01,HLA-B*52:01,HLA-B*18:01,HLA-C*18:01,HLA-C*07:04	40494	2333	1	0	0	0
HLA-A*26:01,HLA-A*02:06,HLA-B*15:17,HLA-B*15:03,HLA-C*08:04,HLA-C*01:02	109746	25043	4383	983	49	2
HLA-A*24:03,HLA-A*30:02,HLA-B*27:04,HLA-B*52:01,HLA-C*14:02,HLA-C*15:05	51835	14952	608	40	1	0
HLA-A*26:01,HLA-A*29:02,HLA-B*41:01,HLA-B*44:03,HLA-C*05:01,HLA-C*15:02	44103	4723	87	8	0	0
HLA-A*31:01,HLA-A*03:02,HLA-B*35:02,HLA-B*81:01,HLA-C*07:01,HLA-C*12:03	73375	10115	192	4	1	0
HLA-A*68:02,HLA-A*02:03,HLA-B*14:01,HLA-B*07:02,HLA-C*01:02,HLA-C*12:02	74973	8550	1591	82	4	2
HLA-A*23:01,HLA-A*03:02,HLA-B*58:02,HLA-B*15:27,HLA-C*08:02,HLA-C*01:02	54336	2792	85	1	0	0
HLA-A*11:02,HLA-A*31:01,HLA-B*38:02,HLA-B*67:01,HLA-C*02:10,HLA-C*03:03	73961	15788	1001	32	1	0
HLA-A*32:01,HLA-A*26:01,HLA-B*82:01,HLA-B*40:12,HLA-C*08:04,HLA-C*15:05	37516	6088	1078	40	0	0
HLA-A*33:01,HLA-A*11:02,HLA-B*15:32,HLA-B*54:01,HLA-C*04:03,HLA-C*14:02	92106	8700	296	0	0	0
HLA-A*02:06,HLA-A*80:01,HLA-B*37:01,HLA-B*14:02,HLA-C*08:02,HLA-C*07:04	56108	1353	9	0	0	0
HLA-A*01:01,HLA-A*11:01,HLA-B*51:01,HLA-B*38:01,HLA-C*15:02,HLA-C*12:03	65910	9422	447	4	0	0
HLA-A*26:02,HLA-A*36:01,HLA-B*41:02,HLA-B*45:01,HLA-C*14:02,HLA-C*08:04	64757	8259	1066	19	0	0
HLA-A*30:01,HLA-A*26:03,HLA-B*52:01,HLA-B*53:01,HLA-C*04:03,HLA-C*16:01	79945	4136	110	0	0	0
HLA-A*02:01,HLA-A*01:02,HLA-B*15:07,HLA-B*82:01,HLA-C*12:03,HLA-C*01:02	70001	10494	1114	9	0	0
HLA-A*66:02,HLA-A*29:02,HLA-B*67:01,HLA-B*27:02,HLA-C*08:02,HLA-C*07:01	39353	1777	74	0	1	0
HLA-A*30:04,HLA-A*01:02,HLA-B*27:05,HLA-B*47:03,HLA-C*18:01,HLA-C*12:03	50470	3490	888	18	0	0
HLA-A*01:01,HLA-A*33:03,HLA-B*41:02,HLA-B*56:01,HLA-C*12:02,HLA-C*03:04	56203	10316	226	0	0	0
HLA-A*31:01,HLA-A*01:01,HLA-B*13:02,HLA-B*48:01,HLA-C*18:01,HLA-C*14:02	65870	945	23	0	0	0
HLA-A*26:02,HLA-A*02:05,HLA-B*46:01,HLA-B*18:01,HLA-C*07:01,HLA-C*03:04	73054	8957	1113	45	2	0
HLA-A*33:01,HLA-A*66:02,HLA-B*51:08,HLA-B*14:03,HLA-C*18:01,HLA-C*14:02	51692	2761	9	0	0	0
HLA-A*11:01,HLA-A*02:06,HLA-B*13:02,HLA-B*35:08,HLA-C*03:04,HLA-C*16:01	86902	15664	5938	127	1	0
HLA-A*11:01,HLA-A*02:01,HLA-B*59:01,HLA-B*14:01,HLA-C*03:04,HLA-C*01:02	83641	4140	120	3	0	0
HLA-A*01:02,HLA-A*25:01,HLA-B*18:03,HLA-B*15:17,HLA-C*15:02,HLA-C*08:03	45733	10795	2543	66	0	0
HLA-A*02:06,HLA-A*03:02,HLA-B*38:01,HLA-B*15:08,HLA-C*02:10,HLA-C*12:03	82396	13021	4508	248	4	0
HLA-A*66:02,HLA-A*26:02,HLA-B*15:16,HLA-B*49:01,HLA-C*06:02,HLA-C*03:04	64452	12278	1876	238	5	0
HLA-A*02:06,HLA-A*66:02,HLA-B*42:02,HLA-B*13:02,HLA-C*03:02,HLA-C*07:02	85051	9998	544	33	1	0
HLA-A*02:02,HLA-A*23:01,HLA-B*57:01,HLA-B*44:10,HLA-C*08:04,HLA-C*07:04	74563	5005	291	10	0	0
HLA-A*33:03,HLA-A*29:02,HLA-B*54:01,HLA-B*51:08,HLA-C*07:01,HLA-C*04:01	40605	335	0	0	0	0
HLA-A*03:02,HLA-A*25:01,HLA-B*27:02,HLA-B*15:18,HLA-C*12:02,HLA-C*04:01	40936	1939	112	2	0	0
HLA-A*11:02,HLA-A*33:03,HLA-B*37:01,HLA-B*58:01,HLA-C*08:01,HLA-C*08:04	58835	11022	1531	3	1	0
HLA-A*36:01,HLA-A*32:01,HLA-B*51:08,HLA-B*48:01,HLA-C*15:02,HLA-C*08:01	37162	6769	893	29	0	0
HLA-A*36:01,HLA-A*02:02,HLA-B*35:02,HLA-B*07:05,HLA-C*03:02,HLA-C*05:01	78857	11004	1208	69	7	0
HLA-A*02:03,HLA-A*34:01,HLA-B*15:18,HLA-B*27:05,HLA-C*02:10,HLA-C*03:04	78479	9875	2536	311	9	0
HLA-A*68:01,HLA-A*66:02,HLA-B*50:01,HLA-B*15:02,HLA-C*07:04,HLA-C*07:02	57839	5784	434	13	0	0
HLA-A*24:07,HLA-A*02:06,HLA-B*47:03,HLA-B*82:01,HLA-C*06:02,HLA-C*14:03	78730	9734	401	11	0	0
HLA-A*68:01,HLA-A*02:06,HLA-B*27:02,HLA-B*15:32,HLA-C*08:03,HLA-C*02:10	94594	10128	3233	476	8	0
HLA-A*68:01,HLA-A*01:02,HLA-B*15:17,HLA-B*07:02,HLA-C*04:03,HLA-C*08:02	81567	3851	584	59	0	0
HLA-A*26:01,HLA-A*68:01,HLA-B*15:02,HLA-B*39:01,HLA-C*02:02,HLA-C*17:01	67176	5052	1058	201	9	1
HLA-A*02:01,HLA-A*34:01,HLA-B*38:01,HLA-B*51:08,HLA-C*03:02,HLA-C*06:02	76031	5760	340	10	0	0
HLA-A*02:07,HLA-A*02:01,HLA-B*15:25,HLA-B*51:01,HLA-C*08:04,HLA-C*05:01	70907	9683	1520	154	6	0
HLA-A*36:01,HLA-A*02:03,HLA-B*18:03,HLA-B*27:03,HLA-C*15:02,HLA-C*12:03	68090	12331	1965	6	0	0
HLA-A*66:02,HLA-A*30:01,HLA-B*44:05,HLA-B*35:08,HLA-C*12:02,HLA-C*18:01	72411	3858	272	2	0	0
HLA-A*24:07,HLA-A*24:02,HLA-B*39:06,HLA-B*15:08,HLA-C*06:02,HLA-C*12:03	44706	11324	604	110	1	0
HLA-A*33:03,HLA-A*26:02,HLA-B*15:32,HLA-B*39:10,HLA-C*08:04,HLA-C*16:01	68121	13156	4356	917	205	0
HLA-A*32:01,HLA-A*24:03,HLA-B*58:01,HLA-B*13:02,HLA-C*07:04,HLA-C*16:01	61526	12626	3856	731	2	0
HLA-A*25:01,HLA-A*34:01,HLA-B*47:01,HLA-B*18:03,HLA-C*15:02,HLA-C*15:05	20455	9104	236	27	1	0
HLA-A*03:01,HLA-A*31:01,HLA-B*39:06,HLA-B*15:08,HLA-C*17:01,HLA-C*14:03	70533	9564	159	6	0	0
HLA-A*68:01,HLA-A*29:01,HLA-B*51:07,HLA-B*35:02,HLA-C*08:02,HLA-C*12:02	61057	3208	479	8	0	0
HLA-A*25:01,HLA-A*02:02,HLA-B*40:02,HLA-B*49:01,HLA-C*08:04,HLA-C*04:03	61613	6059	500	16	0	0
HLA-A*02:05,HLA-A*36:01,HLA-B*35:08,HLA-B*15:25,HLA-C*07:04,HLA-C*08:03	69225	10937	1324	101	1	0
HLA-A*01:02,HLA-A*30:01,HLA-B*46:01,HLA-B*35:01,HLA-C*12:02,HLA-C*04:03	78482	4967	578	36	0	0
HLA-A*02:01,HLA-A*02:05,HLA-B*40:02,HLA-B*15:17,HLA-C*06:02,HLA-C*16:01	80893	28752	6029	1062	29	0
HLA-A*68:01,HLA-A*74:01,HLA-B*44:03,HLA-B*15:25,HLA-C*06:02,HLA-C*07:02	80565	6768	115	6	0	0
HLA-A*25:01,HLA-A*26:02,HLA-B*53:01,HLA-B*15:05,HLA-C*12:02,HLA-C*03:03	61519	14878	4164	1223	262	19
HLA-A*34:02,HLA-A*80:01,HLA-B*14:03,HLA-B*39:10,HLA-C*08:04,HLA-C*12:03	61257	7854	2387	52	0	0
HLA-A*29:01,HLA-A*24:02,HLA-B*58:02,HLA-B*27:05,HLA-C*12:02,HLA-C*08:01	46671	8148	376	58	9	0
HLA-A*80:01,HLA-A*29:02,HLA-B*15:07,HLA-B*35:01,HLA-C*14:02,HLA-C*15:02	69189	11814	3940	1440	408	6
HLA-A*11:02,HLA-A*30:04,HLA-B*15:02,HLA-B*15:01,HLA-C*02:10,HLA-C*08:04	52682	16702	3274	1692	363	2
HLA-A*74:01,HLA-A*32:01,HLA-B*78:01,HLA-B*38:01,HLA-C*08:01,HLA-C*14:02	61403	6740	758	34	0	0
HLA-A*02:05,HLA-A*02:01,HLA-B*40:12,HLA-B*13:02,HLA-C*07:01,HLA-C*14:02	62778	20871	2441	240	4	0
HLA-A*26:01,HLA-A*80:01,HLA-B*47:03,HLA-B*35:08,HLA-C*12:03,HLA-C*02:02	44854	10279	1472	332	84	4
HLA-A*34:01,HLA-A*66:02,HLA-B*57:04,HLA-B*41:02,HLA-C*08:03,HLA-C*18:01	29202	7701	201	8	0	0
HLA-A*02:07,HLA-A*02:01,HLA-B*35:03,HLA-B*15:10,HLA-C*07:02,HLA-C*15:02	57836	3526	175	24	3	0
HLA-A*68:01,HLA-A*03:01,HLA-B*82:01,HLA-B*47:03,HLA-C*17:01,HLA-C*04:01	44127	5862	16	0	0	0
HLA-A*33:03,HLA-A*34:01,HLA-B*51:08,HLA-B*78:01,HLA-C*08:01,HLA-C*18:01	29584	3234	37	1	0	0
HLA-A*02:07,HLA-A*80:01,HLA-B*35:01,HLA-B*35:08,HLA-C*08:04,HLA-C*03:03	40840	13644	2382	463	3	0
HLA-A*32:01,HLA-A*01:02,HLA-B*15:18,HLA-B*40:02,HLA-C*07:02,HLA-C*12:03	71881	9452	1311	140	7	0
HLA-A*01:01,HLA-A*24:03,HLA-B*47:03,HLA-B*15:02,HLA-C*05:01,HLA-C*08:03	55407	7100	838	92	7	0
HLA-A*26:01,HLA-A*26:03,HLA-B*07:05,HLA-B*56:01,HLA-C*03:03,HLA-C*08:04	35547	11458	1021	110	12	0
HLA-A*66:01,HLA-A*26:02,HLA-B*08:01,HLA-B*07:02,HLA-C*18:01,HLA-C*07:02	49937	3517	132	14	2	0
HLA-A*66:01,HLA-A*30:02,HLA-B*07:04,HLA-B*56:01,HLA-C*15:02,HLA-C*05:01	44580	4023	107	2	0	0
HLA-A*30:01,HLA-A*24:02,HLA-B*15:16,HLA-B*15:25,HLA-C*12:03,HLA-C*15:02	102410	17562	10640	2253	185	3
HLA-A*02:02,HLA-A*68:02,HLA-B*42:01,HLA-B*58:02,HLA-C*12:02,HLA-C*03:04	81073	14550	4296	1275	166	0
HLA-A*26:02,HLA-A*33:03,HLA-B*15:05,HLA-B*41:01,HLA-C*08:04,HLA-C*15:05	72439	9487	1364	247	2	0
HLA-A*30:02,HLA-A*02:06,HLA-B*49:01,HLA-B*08:01,HLA-C*01:02,HLA-C*15:05	73347	4621	172	3	1	0
HLA-A*29:01,HLA-A*68:02,HLA-B*67:01,HLA-B*13:01,HLA-C*08:03,HLA-C*08:01	52813	6239	2764	677	37	6
HLA-A*02:02,HLA-A*66:01,HLA-B*13:01,HLA-B*15:10,HLA-C*01:02,HLA-C*03:02	76023	6907	482	38	1	0
HLA-A*33:03,HLA-A*25:01,HLA-B*15:10,HLA-B*47:03,HLA-C*08:02,HLA-C*08:01	31717	2298	63	4	0	0
HLA-A*01:01,HLA-A*24:02,HLA-B*81:01,HLA-B*27:02,HLA-C*15:02,HLA-C*05:01	36205	2239	172	2	0	0
HLA-A*02:05,HLA-A*33:03,HLA-B*40:01,HLA-B*15:05,HLA-C*03:02,HLA-C*01:02	85580	18773	2421	250	0	0
HLA-A*02:01,HLA-A*30:02,HLA-B*15:32,HLA-B*51:02,HLA-C*04:03,HLA-C*04:01	60991	8813	56	0	0	0
HLA-A*24:02,HLA-A*26:03,HLA-B*51:02,HLA-B*81:01,HLA-C*04:03,HLA-C*02:10	31616	1609	38	0	0	0
HLA-A*34:01,HLA-A*26:02,HLA-B*49:01,HLA-B*07:02,HLA-C*07:02,HLA-C*14:02	65191	9484	763	86	3	0
HLA-A*02:06,HLA-A*66:02,HLA-B*35:02,HLA-B*57:01,HLA-C*15:05,HLA-C*07:01	72407	4239	731	48	0	0
HLA-A*33:03,HLA-A*29:01,HLA-B*18:01,HLA-B*48:03,HLA-C*17:01,HLA-C*08:04	49652	2161	60	4	0	0
HLA-A*66:02,HLA-A*30:01,HLA-B*38:02,HLA-B*14:03,HLA-C*03:03,HLA-C*04:01	78943	3613	74	1	0	0
HLA-A*25:01,HLA-A*26:01,HLA-B*59:01,HLA-B*15:08,HLA-C*06:02,HLA-C*02:10	22464	3071	748	140	2	0
HLA-A*23:01,HLA-A*11:02,HLA-B*15:16,HLA-B*15:08,HLA-C*06:02,HLA-C*12:02	83598	8339	1902	286	5	0
HLA-A*30:01,HLA-A*26:03,HLA-B*39:06,HLA-B*41:01,HLA-C*04:03,HLA-C*17:01	58307	782	7	0	0	0
HLA-A*29:01,HLA-A*25:01,HLA-B*14:03,HLA-B*15:05,HLA-C*16:01,HLA-C*03:03	47563	18877	6487	745	45	0
HLA-A*26:02,HLA-A*02:01,HLA-B*38:01,HLA-B*15:05,HLA-C*12:03,HLA-C*08:01	84763	17538	5255	785	108	1
HLA-A*23:01,HLA-A*31:01,HLA-B*57:04,HLA-B*48:03,HLA-C*18:01,HLA-C*04:03	53919	987	33	0	0	0
HLA-A*36:01,HLA-A*25:01,HLA-B*44:03,HLA-B*15:01,HLA-C*08:02,HLA-C*08:01	41689	4944	342	19	1	0
HLA-A*25:01,HLA-A*02:07,HLA-B*55:01,HLA-B*35:01,HLA-C*08:02,HLA-C*06:02	34356	2480	46	9	0	0
HLA-A*24:07,HLA-A*31:01,HLA-B*45:01,HLA-B*38:02,HLA-C*08:02,HLA-C*07:01	51878	865	10	0	1	0
HLA-A*26:03,HLA-A*26:01,HLA-B*38:02,HLA-B*13:01,HLA-C*03:04,HLA-C*16:01	35599	16954	867	314	1	0
HLA-A*33:03,HLA-A*24:07,HLA-B*52:01,HLA-B*15:02,HLA-C*03:04,HLA-C*15:02	62750	9944	661	30	1	0
HLA-A*02:03,HLA-A*03:01,HLA-B*15:11,HLA-B*15:07,HLA-C*08:04,HLA-C*12:03	85386	15898	4075	675	38	0
HLA-A*26:02,HLA-A*02:03,HLA-B*51:07,HLA-B*27:03,HLA-C*12:02,HLA-C*03:04	68631	11524	3599	478	0	0
HLA-A*66:02,HLA-A*26:03,HLA-B*15:03,HLA-B*55:02,HLA-C*15:02,HLA-C*08:01	91010	7161	1895	118	39	0
HLA-A*26:03,HLA-A*24:07,HLA-B*07:05,HLA-B*56:01,HLA-C*15:02,HLA-C*03:04	48157	8995	737	14	0	0
HLA-A*02:07,HLA-A*68:02,HLA-B*15:11,HLA-B*59:01,HLA-C*14:02,HLA-C*12:03	68751	13979	2981	206	13	0
HLA-A*30:02,HLA-A*02:07,HLA-B*15:07,HLA-B*56:01,HLA-C*03:04,HLA-C*08:03	45215	12571	1162	80	2	0
HLA-A*02:01,HLA-A*02:06,HLA-B*40:12,HLA-B*15:18,HLA-C*03:02,HLA-C*07:02	67649	27556	4186	458	68	7
HLA-A*29:02,HLA-A*31:01,HLA-B*35:05,HLA-B*55:01,HLA-C*02:02,HLA-C*07:01	67815	6538	910	25	1	1
HLA-A*02:03,HLA-A*01:02,HLA-B*15:10,HLA-B*35:05,HLA-C*12:03,HLA-C*16:01	68125	17170	7808	764	9	0
HLA-A*02:01,HLA-A*02:06,HLA-B*13:01,HLA-B*39:06,HLA-C*15:02,HLA-C*06:02	49519	25162	2200	116	5	1
HLA-A*66:02,HLA-A*80:01,HLA-B*57:02,HLA-B*58:02,HLA-C*15:05,HLA-C*07:01	32885	2146	85	14	0	0
HLA-A*11:02,HLA-A*23:01,HLA-B*41:02,HLA-B*51:01,HLA-C*03:04,HLA-C*06:02	85852	1544	70	0	0	0
HLA-A*01:01,HLA-A*24:02,HLA-B*41:02,HLA-B*37:01,HLA-C*14:02,HLA-C*04:03	49476	7021	79	2	0	0
HLA-A*24:03,HLA-A*24:07,HLA-B*39:10,HLA-B*15:03,HLA-C*02:10,HLA-C*12:03	98109	22171	5580	1237	106	5
HLA-A*31:01,HLA-A*23:01,HLA-B*67:01,HLA-B*38:01,HLA-C*04:01,HLA-C*06:02	62045	1045	24	6	1	0
HLA-A*33:01,HLA-A*68:02,HLA-B*49:01,HLA-B*07:02,HLA-C*08:02,HLA-C*03:04	70523	6275	325	16	0	0
HLA-A*11:02,HLA-A*02:02,HLA-B*46:01,HLA-B*58:02,HLA-C*12:02,HLA-C*08:03	78945	7162	1822	27	0	0
HLA-A*30:02,HLA-A*02:07,HLA-B*07:04,HLA-B*38:01,HLA-C*07:02,HLA-C*12:03	61374	6641	418	13	1	0
HLA-A*26:01,HLA-A*02:07,HLA-B*13:02,HLA-B*15:03,HLA-C*07:01,HLA-C*15:02	84251	6410	227	16	1	0
HLA-A*36:01,HLA-A*01:01,HLA-B*50:01,HLA-B*56:01,HLA-C*14:03,HLA-C*02:10	44093	6084	654	248	0	0
HLA-A*23:01,HLA-A*29:02,HLA-B*40:02,HLA-B*53:01,HLA-C*08:01,HLA-C*07:01	61959	4050	352	82	2	0
HLA-A*02:03,HLA-A*25:01,HLA-B*15:32,HLA-B*42:01,HLA-C*12:02,HLA-C*06:02	78485	10722	1882	267	14	0
HLA-A*23:01,HLA-A*03:02,HLA-B*35:02,HLA-B*48:01,HLA-C*17:01,HLA-C*01:02	42063	300	22	5	0	0
HLA-A*30:04,HLA-A*24:07,HLA-B*15:25,HLA-B*41:02,HLA-C*18:01,HLA-C*08:03	59150	7098	324	32	0	0
HLA-A*33:01,HLA-A*24:03,HLA-B*18:01,HLA-B*67:01,HLA-C*08:03,HLA-C*08:04	61059	6525	1664	84	1	0
HLA-A*33:01,HLA-A*29:01,HLA-B*15:01,HLA-B*14:02,HLA-C*07:04,HLA-C*14:02	67554	10521	1495	2	2	0
HLA-A*11:01,HLA-A*03:01,HLA-B*57:02,HLA-B*15:32,HLA-C*07:01,HLA-C*05:01	59675	16403	616	17	0	0
HLA-A*68:02,HLA-A*02:07,HLA-B*39:10,HLA-B*38:01,HLA-C*08:02,HLA-C*02:02	44723	4851	1020	204	14	1
HLA-A*23:01,HLA-A*24:02,HLA-B*41:01,HLA-B*15:17,HLA-C*07:01,HLA-C*03:03	64193	21265	1167	228	4	0
HLA-A*66:01,HLA-A*01:02,HLA-B*35:01,HLA-B*48:03,HLA-C*08:04,HLA-C*14:03	60124	6771	1675	185	0	0
HLA-A*01:02,HLA-A*34:01,HLA-B*15:02,HLA-B*15:16,HLA-C*18:01,HLA-C*08:03	53681	7963	1434	249	0	0
HLA-A*68:01,HLA-A*30:02,HLA-B*35:01,HLA-B*18:01,HLA-C*14:02,HLA-C*03:04	100134	11662	2905	318	40	3
HLA-A*03:02,HLA-A*02:05,HLA-B*15:03,HLA-B*54:01,HLA-C*03:04,HLA-C*01:02	118976	15345	2102	54	0	0
HLA-A*66:01,HLA-A*26:03,HLA-B*14:02,HLA-B*57:04,HLA-C*02:10,HLA-C*15:02	24077	7920	594	130	11	0
HLA-A*32:01,HLA-A*02:01,HLA-B*49:01,HLA-B*15:17,HLA-C*15:05,HLA-C*14:02	93280	18643	4656	984	103	0
HLA-A*66:01,HLA-A*02:01,HLA-B*44:03,HLA-B*48:03,HLA-C*14:02,HLA-C*05:01	78660	5088	446	19	0	0
HLA-A*31:01,HLA-A*74:01,HLA-B*54:01,HLA-B*35:02,HLA-C*03:04,HLA-C*15:02	59186	10861	397	7	0	0
HLA-A*36:01,HLA-A*33:03,HLA-B*38:02,HLA-B*15:11,HLA-C*15:05,HLA-C*15:02	35578	8137	298	14	0	0
HLA-A*26:02,HLA-A*74:01,HLA-B*35:01,HLA-B*48:03,HLA-C*05:01,HLA-C*15:05	50062	7175	467	64	1	0
HLA-A*24:07,HLA-A*11:02,HLA-B*47:01,HLA-B*51:07,HLA-C*15:05,HLA-C*14:03	67927	5902	40	2	0	0
HLA-A*32:01,HLA-A*34:01,HLA-B*57:03,HLA-B*44:05,HLA-C*06:02,HLA-C*04:01	43392	6600	167	5	0	0
HLA-A*31:01,HLA-A*30:01,HLA-B*56:01,HLA-B*67:01,HLA-C*02:02,HLA-C*12:03	91779	19003	1459	50	3	0
HLA-A*24:02,HLA-A*01:02,HLA-B*40:01,HLA-B*14:02,HLA-C*15:02,HLA-C*08:01	41240	3737	120	3	0	0
HLA-A*34:01,HLA-A*32:01,HLA-B*57:03,HLA-B*15:02,HLA-C*12:03,HLA-C*08:02	63574	14411	4062	949	66	2
HLA-A*26:01,HLA-A*66:02,HLA-B*82:01,HLA-B*15:27,HLA-C*04:03,HLA-C*07:04	31322	1923	523	0	0	0
HLA-A*32:01,HLA-A*80:01,HLA-B*57:02,HLA-B*14:01,HLA-C*03:03,HLA-C*02:10	47469	11645	2017	538	10	0
HLA-A*02:07,HLA-A*32:01,HLA-B*27:05,HLA-B*40:06,HLA-C*03:03,HLA-C*14:02	73967	10888	2018	101	3	1
HLA-A*31:01,HLA-A*02:05,HLA-B*59:01,HLA-B*15:01,HLA-C*02:02,HLA-C*08:01	83772	9620	3042	338	6	0
HLA-A*03:02,HLA-A*24:02,HLA-B*35:08,HLA-B*07:02,HLA-C*16:01,HLA-C*18:01	65634	4575	238	1	0	0
HLA-A*24:02,HLA-A*26:03,HLA-B*15:08,HLA-B*18:03,HLA-C*02:10,HLA-C*16:01	41666	9700	1492	256	9	0
HLA-A*36:01,HLA-A*24:02,HLA-B*38:01,HLA-B*57:04,HLA-C*15:02,HLA-C*16:01	44078	10211	695	42	5	0
HLA-A*66:02,HLA-A*34:02,HLA-B*15:02,HLA-B*58:01,HLA-C*05:01,HLA-C*01:02	56196	8866	746	98	2	1
HLA-A*02:03,HLA-A*68:02,HLA-B*27:04,HLA-B*15:02,HLA-C*08:01,HLA-C*08:03	72657	10538	2944	971	115	0
HLA-A*30:02,HLA-A*01:02,HLA-B*38:02,HLA-B*35:08,HLA-C*16:01,HLA-C*15:02	42317	10880	1267	177	2	0
HLA-A*26:03,HLA-A*29:02,HLA-B*18:01,HLA-B*15:16,HLA-C*14:03,HLA-C*15:02	69458	15116	2418	246	16	0
HLA-A*29:02,HLA-A*29:01,HLA-B*78:01,HLA-B*51:08,HLA-C*18:01,HLA-C*08:01	9974	15576	341	0	0	0
HLA-A*11:02,HLA-A*26:01,HLA-B*51:01,HLA-B*15:25,HLA-C*12:03,HLA-C*01:02	83155	10935	1232	192	0	0
HLA-A*02:05,HLA-A*11:02,HLA-B*67:01,HLA-B*39:01,HLA-C*08:03,HLA-C*05:01	83001	6285	1617	461	90	0
HLA-A*30:01,HLA-A*03:01,HLA-B*57:02,HLA-B*15:07,HLA-C*05:01,HLA-C*08:03	74809	15313	661	78	0	0
HLA-A*23:01,HLA-A*03:01,HLA-B*57:03,HLA-B*27:04,HLA-C*08:04,HLA-C*07:02	60669	5622	296	35	0	0
HLA-A*02:05,HLA-A*34:01,HLA-B*57:03,HLA-B*15:01,HLA-C*04:03,HLA-C*08:04	71253	11653	1931	195	23	0
HLA-A*02:06,HLA-A*66:01,HLA-B*38:01,HLA-B*15:10,HLA-C*16:01,HLA-C*08:03	62952	11224	2702	116	21	0
HLA-A*33:01,HLA-A*36:01,HLA-B*45:01,HLA-B*13:01,HLA-C*12:02,HLA-C*03:02	50404	13544	879	2	0	0
HLA-A*32:01,HLA-A*74:01,HLA-B*57:02,HLA-B*15:08,HLA-C*04:03,HLA-C*07:01	41057	4551	291	5	0	0
HLA-A*23:01,HLA-A*33:01,HLA-B*59:01,HLA-B*07:04,HLA-C*12:02,HLA-C*16:01	62047	11607	1085	26	1	0
HLA-A*31:01,HLA-A*68:01,HLA-B*51:08,HLA-B*15:07,HLA-C*07:02,HLA-C*02:10	72818	11920	502	33	0	0
HLA-A*03:02,HLA-A*02:06,HLA-B*40:01,HLA-B*54:01,HLA-C*15:02,HLA-C*14:03	106244	8622	1074	16	0	0
HLA-A*02:01,HLA-A*01:02,HLA-B*40:01,HLA-B*35:02,HLA-C*02:10,HLA-C*04:03	56085	3665	329	19	0	0
HLA-A*02:01,HLA-A*80:01,HLA-B*13:01,HLA-B*51:01,HLA-C*03:02,HLA-C*14:02	82636	12942	2401	135	0	0
HLA-A*31:01,HLA-A*80:01,HLA-B*57:02,HLA-B*18:03,HLA-C*08:02,HLA-C*14:02	77878	2317	84	4	0	0
HLA-A*11:02,HLA-A*03:02,HLA-B*42:02,HLA-B*48:01,HLA-C*08:03,HLA-C*12:03	58116	19674	343	12	0	0
HLA-A*24:07,HLA-A*26:02,HLA-B*59:01,HLA-B*39:10,HLA-C*03:02,HLA-C*14:03	66374	14821	3467	400	9	0
HLA-A*02:06,HLA-A*02:03,HLA-B*35:02,HLA-B*18:03,HLA-C*01:02,HLA-C*02:02	58606	20252	2566	103	9	0
HLA-A*36:01,HLA-A*32:01,HLA-B*15:05,HLA-B*53:01,HLA-C*04:03,HLA-C*02:02	55528	11420	2266	347	26	1
HLA-A*31:01,HLA-A*11:01,HLA-B*07:04,HLA-B*57:03,HLA-C*12:03,HLA-C*08:02	90046	15063	362	19	1	0
HLA-A*30:01,HLA-A*29:01,HLA-B*15:07,HLA-B*57:04,HLA-C*08:02,HLA-C*08:03	78165	8917	768	83	4	0
HLA-A*68:02,HLA-A*01:02,HLA-B*18:01,HLA-B*46:01,HLA-C*03:04,HLA-C*07:04	55477	4487	42	5	0	0
HLA-A*24:07,HLA-A*01:01,HLA-B*48:01,HLA-B*35:02,HLA-C*03:04,HLA-C*07:04	40912	1821	31	2	0	0
HLA-A*29:01,HLA-A*31:01,HLA-B*78:01,HLA-B*15:01,HLA-C*14:02,HLA-C*08:01	84811	12217	2002	197	5	0
HLA-A*33:03,HLA-A*02:01,HLA-B*44:03,HLA-B*53:01,HLA-C*05:01,HLA-C*08:04	72823	4463	642	16	0	0
HLA-A*30:01,HLA-A*34:01,HLA-B*15:07,HLA-B*35:05,HLA-C*14:02,HLA-C*04:01	101034	9850	2173	391	18	0
HLA-A*26:02,HLA-A*24:07,HLA-B*46:01,HLA-B*37:01,HLA-C*17:01,HLA-C*03:03	49984	3560	215	11	1	0
HLA-A*26:02,HLA-A*11:01,HLA-B*53:01,HLA-B*07:04,HLA-C*02:10,HLA-C*03:04	77831	10530	2261	312	15	0
HLA-A*30:02,HLA-A*29:02,HLA-B*27:03,HLA-B*37:01,HLA-C*03:03,HLA-C*03:02	33460	24232	3044	151	0	0
HLA-A*66:01,HLA-A*02:01,HLA-B*14:02,HLA-B*54:01,HLA-C*15:05,HLA-C*12:03	69384	9843	854	41	1	0
HLA-A*23:01,HLA-A*36:01,HLA-B*40:01,HLA-B*47:01,HLA-C*08:01,HLA-C*08:03	30440	9491	493	39	9	0
HLA-A*24:03,HLA-A*34:01,HLA-B*15:11,HLA-B*48:01,HLA-C*08:01,HLA-C*04:01	49256	2582	254	18	2	0
HLA-A*30:04,HLA-A*30:01,HLA-B*78:01,HLA-B*58:01,HLA-C*03:03,HLA-C*07:01	87394	7229	852	52	1	0
HLA-A*01:01,HLA-A*02:06,HLA-B*81:01,HLA-B*14:01,HLA-C*07:02,HLA-C*08:03	64604	4671	333	29	5	0
HLA-A*02:01,HLA-A*29:01,HLA-B*57:01,HLA-B*15:08,HLA-C*14:03,HLA-C*07:01	82710	9983	1287	129	3	0
HLA-A*33:01,HLA-A*26:02,HLA-B*35:08,HLA-B*15:05,HLA-C*08:04,HLA-C*15:05	68499	9812	1989	388	41	0
HLA-A*74:01,HLA-A*66:01,HLA-B*58:01,HLA-B*37:01,HLA-C*07:04,HLA-C*03:04	49591	4574	88	0	0	0
HLA-A*66:02,HLA-A*03:02,HLA-B*15:10,HLA-B*57:03,HLA-C*08:03,HLA-C*08:04	40854	9150	1402	49	0	0
HLA-A*02:05,HLA-A*29:01,HLA-B*15:02,HLA-B*40:02,HLA-C*03:02,HLA-C*12:03	70586	21591	10073	2917	158	2
HLA-A*26:03,HLA-A*34:01,HLA-B*48:01,HLA-B*40:12,HLA-C*03:02,HLA-C*03:04	33281	21063	1125	542	3	0
HLA-A*02:06,HLA-A*34:02,HLA-B*39:10,HLA-B*15:32,HLA-C*08:03,HLA-C*05:01	93486	9503	2154	586	53	0
HLA-A*74:01,HLA-A*30:04,HLA-B*57:03,HLA-B*48:01,HLA-C*03:03,HLA-C*07:02	51898	5217	500	40	2	0
HLA-A*29:01,HLA-A*26:03,HLA-B*15:18,HLA-B*27:03,HLA-C*07:02,HLA-C*07:04	30397	3241	294	6	0	0
HLA-A*36:01,HLA-A*25:01,HLA-B*51:01,HLA-B*57:02,HLA-C*06:02,HLA-C*14:02	46642	3171	111	1	0	0
HLA-A*03:02,HLA-A*11:01,HLA-B*46:01,HLA-B*67:01,HLA-C*03:03,HLA-C*08:04	48057	20483	1381	58	1	0
HLA-A*26:01,HLA-A*24:03,HLA-B*56:01,HLA-B*51:07,HLA-C*08:02,HLA-C*02:02	46274	2097	124	4	0	0
HLA-A*23:01,HLA-A*30:02,HLA-B*15:25,HLA-B*18:03,HLA-C*15:02,HLA-C*15:05	55941	17022	1786	138	38	1
HLA-A*30:04,HLA-A*33:03,HLA-B*57:02,HLA-B*14:01,HLA-C*18:01,HLA-C*07:04	30059	752	2	0	0	0
HLA-A*01:01,HLA-A*03:01,HLA-B*18:01,HLA-B*56:01,HLA-C*14:02,HLA-C*12:02	68673	7054	462	49	4	0
HLA-A*34:02,HLA-A*31:01,HLA-B*15:08,HLA-B*51:02,HLA-C*16:01,HLA-C*03:03	60267	22002	2137	126	1	0
HLA-A*26:01,HLA-A*33:01,HLA-B*42:02,HLA-B*56:01,HLA-C*14:02,HLA-C*04:01	57655	2204	71	0	0	0
HLA-A*02:07,HLA-A*29:01,HLA-B*51:07,HLA-B*54:01,HLA-C*12:03,HLA-C*07:01	53682	5095	114	4	0	0
HLA-A*30:02,HLA-A*33:01,HLA-B*47:01,HLA-B*15:02,HLA-C*04:01,HLA-C*03:03	56958	7967	431	6	0	0
HLA-A*36:01,HLA-A*68:02,HLA-B*57:02,HLA-B*15:25,HLA-C*04:03,HLA-C*07:04	67673	5937	156	14	0	0
HLA-A*11:01,HLA-A*02:05,HLA-B*51:02,HLA-B*14:02,HLA-C*17:01,HLA-C*15:02	71342	4248	427	9	1	0
HLA-A*11:02,HLA-A*26:01,HLA-B*82:01,HLA-B*51:01,HLA-C*05:01,HLA-C*04:01	39933	501	2	0	0	0
HLA-A*02:01,HLA-A*68:01,HLA-B*82:01,HLA-B*44:05,HLA-C*15:05,HLA-C*01:02	73908	1353	57	0	0	0
HLA-A*26:03,HLA-A*32:01,HLA-B*57:03,HLA-B*15:16,HLA-C*18:01,HLA-C*15:05	39175	12566	5323	1338	16	0
HLA-A*29:02,HLA-A*68:02,HLA-B*39:01,HLA-B*15:08,HLA-C*06:02,HLA-C*12:03	71035	13400	1885	130	8	0
HLA-A*24:07,HLA-A*29:02,HLA-B*27:02,HLA-B*42:02,HLA-C*16:01,HLA-C*03:03	44953	17832	1360	109	3	0
HLA-A*26:01,HLA-A*03:02,HLA-B*14:03,HLA-B*40:06,HLA-C*14:02,HLA-C*12:03	74568	10466	710	21	0	0
HLA-A*24:07,HLA-A*32:01,HLA-B*55:01,HLA-B*27:03,HLA-C*04:03,HLA-C*15:05	39518	3720	79	1	0	0
HLA-A*24:07,HLA-A*33:01,HLA-B*44:10,HLA-B*51:01,HLA-C*06:02,HLA-C*08:04	40013	348	9	0	0	0
HLA-A*66:01,HLA-A*02:06,HLA-B*35:02,HLA-B*67:01,HLA-C*08:03,HLA-C*08:04	57795	7307	3238	756	162	5
HLA-A*30:04,HLA-A*80:01,HLA-B*35:02,HLA-B*37:01,HLA-C*04:01,HLA-C*05:01	19079	2410	18	0	0	0
HLA-A*01:01,HLA-A*30:04,HLA-B*47:01,HLA-B*44:03,HLA-C*12:02,HLA-C*08:01	26806	7527	649	13	0	0
HLA-A*24:03,HLA-A*01:01,HLA-B*15:02,HLA-B*59:01,HLA-C*08:04,HLA-C*14:02	53609	18157	1959	257	10	0
HLA-A*29:02,HLA-A*26:03,HLA-B*15:27,HLA-B*47:03,HLA-C*18:01,HLA-C*07:02	40011	6591	824	29	1	0
HLA-A*34:02,HLA-A*30:01,HLA-B*41:01,HLA-B*78:01,HLA-C*03:03,HLA-C*02:10	81458	14554	455	10	0	0
HLA-A*01:01,HLA-A*74:01,HLA-B*40:01,HLA-B*40:06,HLA-C*14:02,HLA-C*08:02	51548	3804	55	0	0	0
HLA-A*01:01,HLA-A*30:01,HLA-B*51:08,HLA-B*55:01,HLA-C*07:01,HLA-C*15:02	65515	3010	54	1	0	0
HLA-A*80:01,HLA-A*31:01,HLA-B*40:06,HLA-B*47:01,HLA-C*15:05,HLA-C*03:04	64046	5465	66	4	0	0
HLA-A*02:01,HLA-A*31:01,HLA-B*51:02,HLA-B*15:02,HLA-C*15:02,HLA-C*17:01	89963	3899	440	38	2	0
HLA-A*02:02,HLA-A*68:02,HLA-B*35:02,HLA-B*18:03,HLA-C*14:02,HLA-C*07:04	92521	8541	785	72	0	0
HLA-A*23:01,HLA-A*31:01,HLA-B*51:02,HLA-B*57:02,HLA-C*03:03,HLA-C*08:01	73227	7640	752	132	4	0
HLA-A*68:02,HLA-A*30:01,HLA-B*15:18,HLA-B*44:02,HLA-C*14:03,HLA-C*16:01	108318	14757	3174	99	1	0
HLA-A*29:01,HLA-A*02:05,HLA-B*58:01,HLA-B*49:01,HLA-C*02:10,HLA-C*12:02	64464	9102	5256	1217	41	0
HLA-A*36:01,HLA-A*02:07,HLA-B*15:27,HLA-B*18:01,HLA-C*12:03,HLA-C*04:01	54117	7088	930	12	0	0
HLA-A*66:01,HLA-A*30:02,HLA-B*44:10,HLA-B*35:02,HLA-C*05:01,HLA-C*02:02	34757	2994	344	5	0	0
HLA-A*25:01,HLA-A*23:01,HLA-B*18:01,HLA-B*15:08,HLA-C*15:05,HLA-C*04:03	40265	2073	102	5	0	0
HLA-A*01:02,HLA-A*66:01,HLA-B*53:01,HLA-B*27:04,HLA-C*03:04,HLA-C*03:02	35481	19968	1520	52	5	0
HLA-A*74:01,HLA-A*31:01,HLA-B*52:01,HLA-B*48:01,HLA-C*08:01,HLA-C*04:03	36853	4186	31	1	0	0
HLA-A*02:03,HLA-A*11:01,HLA-B*48:01,HLA-B*45:01,HLA-C*01:02,HLA-C*08:01	80056	2458	176	1	0	0
HLA-A*24:07,HLA-A*26:01,HLA-B*15:10,HLA-B*47:03,HLA-C*17:01,HLA-C*08:02	22621	1038	34	3	0	0
HLA-A*01:01,HLA-A*68:02,HLA-B*27:05,HLA-B*14:01,HLA-C*03:02,HLA-C*04:03	65087	6240	226	10	0	0
HLA-A*24:02,HLA-A*11:02,HLA-B*50:01,HLA-B*15:27,HLA-C*02:10,HLA-C*03:02	74302	13259	2529	383	3	0
HLA-A*23:01,HLA-A*33:01,HLA-B*44:03,HLA-B*41:02,HLA-C*17:01,HLA-C*03:02	75782	4865	69	4	0	0
HLA-A*68:01,HLA-A*32:01,HLA-B*44:02,HLA-B*27:02,HLA-C*03:03,HLA-C*07:02	86805	4990	263	7	0	0
HLA-A*30:02,HLA-A*26:03,HLA-B*07:05,HLA-B*41:01,HLA-C*12:02,HLA-C*16:01	50727	11034	1875	172	2	0
HLA-A*66:01,HLA-A*02:01,HLA-B*55:02,HLA-B*57:03,HLA-C*12:02,HLA-C*02:10	60661	8518	3441	247	10	0
HLA-A*31:01,HLA-A*24:03,HLA-B*49:01,HLA-B*40:02,HLA-C*12:03,HLA-C*07:02	101354	7382	722	30	3	0
HLA-A*02:07,HLA-A*29:01,HLA-B*58:02,HLA-B*15:11,HLA-C*06:02,HLA-C*01:02	26725	1792	30	5	0	0
HLA-A*01:02,HLA-A*11:02,HLA-B*15:01,HLA-B*35:05,HLA-C*12:03,HLA-C*03:04	77572	19794	4800	2252	194	12
HLA-A*36:01,HLA-A*34:01,HLA-B*55:01,HLA-B*57:02,HLA-C*02:10,HLA-C*17:01	31922	2850	493	11	1	0
HLA-A*03:02,HLA-A*02:03,HLA-B*27:02,HLA-B*15:27,HLA-C*14:02,HLA-C*15:05	100092	9297	1273	38	0	0
HLA-A*01:01,HLA-A*11:02,HLA-B*27:05,HLA-B*27:02,HLA-C*08:04,HLA-C*07:02	53855	3896	294	2	0	0
HLA-A*30:04,HLA-A*34:01,HLA-B*18:01,HLA-B*51:08,HLA-C*03:04,HLA-C*07:04	46933	1643	135	7	0	0
HLA-A*02:06,HLA-A*31:01,HLA-B*14:03,HLA-B*15:02,HLA-C*04:03,HLA-C*03:03	98355	10449	1195	34	1	0
HLA-A*01:01,HLA-A*02:03,HLA-B*27:03,HLA-B*39:10,HLA-C*01:02,HLA-C*03:03	67145	6341	797	36	2	0
HLA-A*66:01,HLA-A*26:01,HLA-B*58:01,HLA-B*50:01,HLA-C*16:01,HLA-C*08:02	44652	8458	692	148	1	0
HLA-A*34:01,HLA-A*36:01,HLA-B*51:08,HLA-B*15:16,HLA-C*17:01,HLA-C*08:04	43250	6355	811	59	4	0
HLA-A*29:02,HLA-A*24:02,HLA-B*49:01,HLA-B*15:08,HLA-C*04:01,HLA-C*15:02	44554	3477	219	15	0	0
HLA-A*30:04,HLA-A*24:03,HLA-B*51:08,HLA-B*47:03,HLA-C*04:01,HLA-C*08:04	45571	2013	196	5	0	0
HLA-A*01:02,HLA-A*03:02,HLA-B*27:03,HLA-B*56:01,HLA-C*14:02,HLA-C*15:05	61997	2340	43	0	0	0
HLA-A*34:02,HLA-A*25:01,HLA-B*56:01,HLA-B*49:01,HLA-C*03:02,HLA-C*03:04	49473	19738	547	6	0	0
HLA-A*02:01,HLA-A*01:01,HLA-B*15:32,HLA-B*14:01,HLA-C*02:10,HLA-C*05:01	64047	8726	1697	77	2	0
HLA-A*24:03,HLA-A*02:06,HLA-B*54:01,HLA-B*44:10,HLA-C*02:10,HLA-C*18:01	81302	5926	171	0	0	0
HLA-A*33:03,HLA-A*24:03,HLA-B*53:01,HLA-B*42:01,HLA-C*15:05,HLA-C*07:02	71955	6118	217	34	0	0
HLA-A*11:01,HLA-A*31:01,HLA-B*58:02,HLA-B*39:10,HLA-C*08:01,HLA-C*12:02	61567	12824	1806	13	0	0
HLA-A*30:01,HLA-A*34:02,HLA-B*47:03,HLA-B*52:01,HLA-C*12:02,HLA-C*01:02	72244	8288	115	4	0	0
HLA-A*66:01,HLA-A*11:01,HLA-B*47:03,HLA-B*55:01,HLA-C*04:01,HLA-C*15:05	47871	1747	15	0	0	0
HLA-A*32:01,HLA-A*02:03,HLA-B*45:01,HLA-B*40:02,HLA-C*03:03,HLA-C*03:02	77759	23912	5690	1059	54	0
HLA-A*30:01,HLA-A*66:01,HLA-B*39:01,HLA-B*41:02,HLA-C*04:01,HLA-C*16:01	93090	4869	191	2	0	0
HLA-A*34:01,HLA-A*30:04,HLA-B*48:03,HLA-B*15:27,HLA-C*15:05,HLA-C*05:01	40168	6058	813	46	5	0
HLA-A*31:01,HLA-A*02:03,HLA-B*40:12,HLA-B*42:01,HLA-C*08:04,HLA-C*03:02	101743	10539	2525	333	27	0
HLA-A*26:02,HLA-A*01:01,HLA-B*51:02,HLA-B*14:03,HLA-C*08:04,HLA-C*04:03	31063	2883	245	7	0	0
HLA-A*68:02,HLA-A*25:01,HLA-B*44:03,HLA-B*44:10,HLA-C*12:03,HLA-C*08:03	55468	11234	1503	12	0	0
HLA-A*68:02,HLA-A*03:02,HLA-B*47:03,HLA-B*35:03,HLA-C*03:02,HLA-C*07:04	76137	5658	117	1	0	0
HLA-A*02:06,HLA-A*11:01,HLA-B*81:01,HLA-B*15:32,HLA-C*07:01,HLA-C*08:01	101812	8483	694	69	6	0
HLA-A*32:01,HLA-A*31:01,HLA-B*27:02,HLA-B*07:05,HLA-C*14:02,HLA-C*05:01	92479	5515	474	17	0	0
HLA-A*31:01,HLA-A*02:03,HLA-B*15:10,HLA-B*14:01,HLA-C*14:02,HLA-C*03:04	104797	10309	2064	136	8	0
HLA-A*02:02,HLA-A*02:06,HLA-B*57:04,HLA-B*35:01,HLA-C*04:03,HLA-C*02:10	71487	24685	3344	442	32	0
HLA-A*34:01,HLA-A*29:02,HLA-B*35:08,HLA-B*07:04,HLA-C*05:01,HLA-C*08:04	47705	5996	572	64	4	0
HLA-A*11:01,HLA-A*02:07,HLA-B*15:01,HLA-B*51:02,HLA-C*12:02,HLA-C*08:02	65688	6258	612	13	0	0
HLA-A*34:02,HLA-A*24:03,HLA-B*07:04,HLA-B*27:03,HLA-C*03:03,HLA-C*08:04	77878	8693	755	18	0	0
HLA-A*11:01,HLA-A*74:01,HLA-B*39:01,HLA-B*15:01,HLA-C*15:05,HLA-C*07:02	76192	7924	226	22	1	0
HLA-A*80:01,HLA-A*32:01,HLA-B*57:04,HLA-B*51:02,HLA-C*14:02,HLA-C*08:02	58208	7089	613	49	0	0
HLA-A*68:01,HLA-A*03:02,HLA-B*35:02,HLA-B*40:01,HLA-C*08:02,HLA-C*14:03	79784	8581	162	0	0	0
HLA-A*01:02,HLA-A*31:01,HLA-B*15:11,HLA-B*15:32,HLA-C*05:01,HLA-C*04:01	61767	4589	315	6	0	0
HLA-A*66:01,HLA-A*74:01,HLA-B*27:03,HLA-B*47:01,HLA-C*02:10,HLA-C*15:05	22178	4748	121	1	0	0
HLA-A*29:02,HLA-A*02:07,HLA-B*39:01,HLA-B*57:03,HLA-C*15:05,HLA-C*14:02	64494	10867	1072	138	5	0
HLA-A*30:02,HLA-A*66:01,HLA-B*49:01,HLA-B*45:01,HLA-C*08:02,HLA-C*18:01	26704	1251	0	0	0	0
HLA-A*25:01,HLA-A*36:01,HLA-B*35:02,HLA-B*35:08,HLA-C*14:02,HLA-C*04:03	42246	3684	648	45	2	0
HLA-A*33:03,HLA-A*02:07,HLA-B*15:01,HLA-B*14:03,HLA-C*12:03,HLA-C*08:01	64817	12098	1044	64	4	0
HLA-A*80:01,HLA-A*36:01,HLA-B*13:02,HLA-B*15:02,HLA-C*07:01,HLA-C*12:02	34863	6327	1017	339	3	0
HLA-A*26:01,HLA-A*80:01,HLA-B*42:01,HLA-B*55:02,HLA-C*06:02,HLA-C*02:02	37483	3898	300	4	0	0
HLA-A*23:01,HLA-A*26:03,HLA-B*07:04,HLA-B*27:04,HLA-C*04:03,HLA-C*08:04	42735	1799	45	1	0	0
HLA-A*25:01,HLA-A*01:01,HLA-B*78:01,HLA-B*15:17,HLA-C*07:02,HLA-C*07:04	54996	2409	120	7	0	0
HLA-A*02:07,HLA-A*74:01,HLA-B*15:32,HLA-B*56:01,HLA-C*06:02,HLA-C*04:03	44270	526	16	0	0	0
HLA-A*68:02,HLA-A*02:07,HLA-B*52:01,HLA-B*38:01,HLA-C*08:03,HLA-C*06:02	40923	3107	178	17	2	0
HLA-A*26:02,HLA-A*25:01,HLA-B*51:01,HLA-B*78:01,HLA-C*08:02,HLA-C*12:02	33178	4596	356	12	1	0
HLA-A*02:05,HLA-A*26:02,HLA-B*56:01,HLA-B*35:03,HLA-C*07:01,HLA-C*12:03	70724	13407	1306	41	0	0
HLA-A*66:01,HLA-A*11:01,HLA-B*57:03,HLA-B*44:02,HLA-C*04:01,HLA-C*14:02	81293	3401	167	10	0	0
HLA-A*29:02,HLA-A*33:01,HLA-B*07:04,HLA-B*57:04,HLA-C*14:02,HLA-C*17:01	70441	5399	175	1	0	0
HLA-A*30:01,HLA-A*02:05,HLA-B*81:01,HLA-B*14:02,HLA-C*15:05,HLA-C*02:02	85721	6673	2292	285	11	0
HLA-A*29:01,HLA-A*01:02,HLA-B*44:03,HLA-B*27:04,HLA-C*02:10,HLA-C*12:03	46056	10916	1247	458	0	0
HLA-A*68:02,HLA-A*30:01,HLA-B*44:02,HLA-B*18:01,HLA-C*17:01,HLA-C*01:02	79476	4135	43	0	0	0
HLA-A*11:01,HLA-A*68:01,HLA-B*48:01,HLA-B*48:03,HLA-C*03:04,HLA-C*15:02	63582	18898	504	32	0	0
HLA-A*80:01,HLA-A*23:01,HLA-B*52:01,HLA-B*18:01,HLA-C*14:03,HLA-C*14:02	24717	26966	6852	102	5	0
HLA-A*02:05,HLA-A*26:01,HLA-B*81:01,HLA-B*59:01,HLA-C*04:01,HLA-C*03:03	55816	7887	367	8	0	0
HLA-A*02:01,HLA-A*68:01,HLA-B*15:25,HLA-B*57:02,HLA-C*05:01,HLA-C*12:03	108603	17022	3789	209	4	0
HLA-A*32:01,HLA-A*23:01,HLA-B*15:11,HLA-B*55:02,HLA-C*12:03,HLA-C*07:02	69590	11513	1643	326	19	0
HLA-A*30:04,HLA-A*33:01,HLA-B*81:01,HLA-B*15:27,HLA-C*08:01,HLA-C*17:01	45560	4561	190	13	2	0
HLA-A*01:01,HLA-A*30:04,HLA-B*44:02,HLA-B*50:01,HLA-C*15:05,HLA-C*03:03	39594	6931	242	6	0	0
HLA-A*33:01,HLA-A*01:01,HLA-B*45:01,HLA-B*37:01,HLA-C*12:02,HLA-C*04:01	39253	1142	0	0	0	0
HLA-A*24:07,HLA-A*26:03,HLA-B*55:02,HLA-B*58:01,HLA-C*03:02,HLA-C*06:02	59174	8606	378	6	0	0
HLA-A*80:01,HLA-A*11:01,HLA-B*58:02,HLA-B*35:01,HLA-C*14:03,HLA-C*01:02	78517	5249	741	204	0	0
HLA-A*26:01,HLA-A*02:06,HLA-B*18:03,HLA-B*07:05,HLA-C*07:04,HLA-C*08:01	67539	4265	207	9	0	0
HLA-A*34:01,HLA-A*02:01,HLA-B*59:01,HLA-B*55:02,HLA-C*07:02,HLA-C*17:01	58429	1415	101	17	1	0
HLA-A*33:03,HLA-A*02:02,HLA-B*40:12,HLA-B*54:01,HLA-C*02:10,HLA-C*03:02	83719	11079	2701	167	2	0
HLA-A*33:01,HLA-A*01:02,HLA-B*15:05,HLA-B*07:05,HLA-C*15:02,HLA-C*08:02	70823	4293	440	65	0	0
HLA-A*01:01,HLA-A*03:02,HLA-B*18:01,HLA-B*59:01,HLA-C*08:01,HLA-C*02:02	40076	5363	156	7	0	0
HLA-A*66:01,HLA-A*26:01,HLA-B*15:01,HLA-B*55:01,HLA-C*02:02,HLA-C*14:02	62013	8703	2028	398	188	0
HLA-A*34:01,HLA-A*29:02,HLA-B*48:03,HLA-B*15:25,HLA-C*06:02,HLA-C*08:02	55741	8879	810	15	2	0
HLA-A*11:02,HLA-A*36:01,HLA-B*51:07,HLA-B*54:01,HLA-C*08:01,HLA-C*16:01	57346	7095	706	1	0	0
HLA-A*33:03,HLA-A*66:02,HLA-B*78:01,HLA-B*67:01,HLA-C*12:02,HLA-C*04:03	42906	5234	178	9	0	0
HLA-A*03:01,HLA-A*30:02,HLA-B*07:05,HLA-B*58:02,HLA-C*07:04,HLA-C*07:01	46062	1147	4	1	0	0
HLA-A*02:01,HLA-A*68:02,HLA-B*15:10,HLA-B*40:02,HLA-C*12:03,HLA-C*07:01	90154	11605	1648	47	1	0
HLA-A*01:01,HLA-A*02:07,HLA-B*47:01,HLA-B*58:01,HLA-C*03:03,HLA-C*14:02	63156	10384	1617	60	0	0
HLA-A*80:01,HLA-A*32:01,HLA-B*58:01,HLA-B*81:01,HLA-C*06:02,HLA-C*14:02	65317	12013	1396	124	0	0
HLA-A*24:07,HLA-A*80:01,HLA-B*78:01,HLA-B*56:01,HLA-C*08:03,HLA-C*05:01	27153	3643	108	1	0	0
HLA-A*30:02,HLA-A*02:05,HLA-B*08:01,HLA-B*07:02,HLA-C*03:03,HLA-C*03:02	70036	20158	6495	552	63	2
HLA-A*23:01,HLA-A*30:01,HLA-B*58:01,HLA-B*40:06,HLA-C*08:03,HLA-C*14:03	101489	12976	1132	160	1	0
HLA-A*33:01,HLA-A*02:06,HLA-B*07:05,HLA-B*57:02,HLA-C*07:02,HLA-C*16:01	91696	11690	847	46	2	0
HLA-A*34:01,HLA-A*24:07,HLA-B*51:01,HLA-B*13:01,HLA-C*03:04,HLA-C*12:03	49290	17537	893	30	2	0
HLA-A*01:02,HLA-A*03:02,HLA-B*41:01,HLA-B*27:05,HLA-C*04:03,HLA-C*05:01	41879	1090	90	0	0	0
HLA-A*30:01,HLA-A*24:02,HLA-B*47:03,HLA-B*15:05,HLA-C*04:03,HLA-C*03:04	101556	11216	811	50	0	0
HLA-A*34:01,HLA-A*30:02,HLA-B*57:04,HLA-B*41:02,HLA-C*07:04,HLA-C*06:02	40783	1592	40	1	0	0
HLA-A*24:07,HLA-A*74:01,HLA-B*40:01,HLA-B*47:03,HLA-C*08:03,HLA-C*15:02	38684	6079	124	12	0	0
HLA-A*29:02,HLA-A*24:07,HLA-B*37:01,HLA-B*35:03,HLA-C*07:04,HLA-C*03:04	48969	2814	120	4	0	0
HLA-A*68:02,HLA-A*34:01,HLA-B*48:01,HLA-B*58:01,HLA-C*04:03,HLA-C*15:05	55041	5625	946	54	1	0
HLA-A*33:03,HLA-A*02:05,HLA-B*15:01,HLA-B*39:06,HLA-C*08:02,HLA-C*16:01	75824	14655	1907	80	0	0
HLA-A*30:04,HLA-A*23:01,HLA-B*59:01,HLA-B*55:02,HLA-C*03:03,HLA-C*12:03	49100	19290	1191	195	0	0
HLA-A*33:03,HLA-A*30:02,HLA-B*51:01,HLA-B*35:02,HLA-C*14:02,HLA-C*08:04	63398	6192	424	16	1	0
HLA-A*30:04,HLA-A*30:01,HLA-B*51:01,HLA-B*46:01,HLA-C*02:02,HLA-C*03:02	73276	10381	1658	108	0	0
HLA-A*02:06,HLA-A*02:01,HLA-B*13:01,HLA-B*07:02,HLA-C*16:01,HLA-C*08:02	63076	24429	4715	550	12	0
HLA-A*24:03,HLA-A*02:01,HLA-B*39:06,HLA-B*48:01,HLA-C*15:02,HLA-C*08:02	72137	4526	530	27	6	0
HLA-A*02:06,HLA-A*26:02,HLA-B*51:07,HLA-B*35:08,HLA-C*03:02,HLA-C*02:02	75468	13538	4662	898	24	0
HLA-A*02:06,HLA-A*29:02,HLA-B*67:01,HLA-B*13:02,HLA-C*02:02,HLA-C*03:04	75905	11456	3464	542	21	0
HLA-A*34:01,HLA-A*30:02,HLA-B*39:06,HLA-B*58:02,HLA-C*14:03,HLA-C*01:02	51145	3175	318	3	0	0
HLA-A*11:01,HLA-A*02:03,HLA-B*15:32,HLA-B*39:10,HLA-C*15:02,HLA-C*01:02	101024	8618	945	150	18	0
HLA-A*03:01,HLA-A*68:01,HLA-B*38:02,HLA-B*15:02,HLA-C*07:02,HLA-C*12:03	86378	14096	1084	107	2	0
HLA-A*26:01,HLA-A*30:02,HLA-B*15:27,HLA-B*15:03,HLA-C*08:01,HLA-C*01:02	70303	17262	3852	507	6	0
HLA-A*01:01,HLA-A*26:01,HLA-B*67:01,HLA-B*55:02,HLA-C*14:02,HLA-C*08:03	50563	5920	1335	86	1	0
HLA-A*02:05,HLA-A*02:03,HLA-B*35:08,HLA-B*57:01,HLA-C*03:02,HLA-C*07:02	73451	25773	4342	233	5	0
HLA-A*03:01,HLA-A*30:02,HLA-B*44:10,HLA-B*48:03,HLA-C*08:03,HLA-C*07:04	42919	1516	6	1	1	0
HLA-A*34:01,HLA-A*24:07,HLA-B*55:01,HLA-B*46:01,HLA-C*06:02,HLA-C*07:04	26526	331	22	3	0	0
HLA-A*74:01,HLA-A*02:05,HLA-B*44:10,HLA-B*15:10,HLA-C*07:04,HLA-C*16:01	56157	7624	87	0	0	0
HLA-A*11:02,HLA-A*36:01,HLA-B*15:16,HLA-B*40:01,HLA-C*15:02,HLA-C*06:02	67570	11180	802	10	0	0
HLA-A*66:02,HLA-A*24:03,HLA-B*53:01,HLA-B*15:05,HLA-C*07:02,HLA-C*08:04	78302	9913	1012	193	26	3
HLA-A*02:07,HLA-A*80:01,HLA-B*15:11,HLA-B*15:03,HLA-C*07:01,HLA-C*01:02	73663	7949	433	10	0	0
HLA-A*30:01,HLA-A*03:01,HLA-B*35:01,HLA-B*15:01,HLA-C*18:01,HLA-C*03:04	96406	19417	2432	46	2	0
HLA-A*01:02,HLA-A*02:02,HLA-B*40:12,HLA-B*40:01,HLA-C*01:02,HLA-C*08:03	58499	4267	605	72	0	0
HLA-A*33:01,HLA-A*11:01,HLA-B*67:01,HLA-B*37:01,HLA-C*08:03,HLA-C*18:01	55111	3776	8	0	0	0
HLA-A*03:01,HLA-A*01:01,HLA-B*37:01,HLA-B*41:02,HLA-C*17:01,HLA-C*03:04	58481	2262	98	0	0	0
HLA-A*24:02,HLA-A*33:01,HLA-B*51:07,HLA-B*81:01,HLA-C*02:02,HLA-C*15:05	41803	4203	109	0	0	0
HLA-A*11:02,HLA-A*01:01,HLA-B*45:01,HLA-B*50:01,HLA-C*08:03,HLA-C*18:01	44832	2080	1	0	0	0
HLA-A*02:01,HLA-A*26:03,HLA-B*07:02,HLA-B*59:01,HLA-C*18:01,HLA-C*02:02	55777	3369	119	6	0	0
HLA-A*02:02,HLA-A*34:02,HLA-B*55:01,HLA-B*38:02,HLA-C*17:01,HLA-C*14:02	95830	5481	365	12	1	0
HLA-A*02:07,HLA-A*02:02,HLA-B*13:01,HLA-B*39:10,HLA-C*04:03,HLA-C*12:03	76408	9082	1385	191	8	1
HLA-A*02:05,HLA-A*03:02,HLA-B*27:02,HLA-B*52:01,HLA-C*07:01,HLA-C*14:02	80779	5557	305	5	0	0
HLA-A*32:01,HLA-A*02:02,HLA-B*15:01,HLA-B*15:02,HLA-C*07:04,HLA-C*05:01	68128	19593	4617	507	6	0
HLA-A*33:01,HLA-A*30:02,HLA-B*46:01,HLA-B*50:01,HLA-C*03:03,HLA-C*08:03	52527	5950	186	9	0	0
HLA-A*31:01,HLA-A*32:01,HLA-B*81:01,HLA-B*44:05,HLA-C*17:01,HLA-C*07:02	67543	1079	77	5	1	0
HLA-A*30:04,HLA-A*02:07,HLA-B*45:01,HLA-B*35:08,HLA-C*12:03,HLA-C*08:03	46986	8147	1048	38	0	0
HLA-A*68:01,HLA-A*01:02,HLA-B*42:02,HLA-B*13:02,HLA-C*06:02,HLA-C*04:03	44020	560	2	0	0	0
HLA-A*24:03,HLA-A*03:02,HLA-B*52:01,HLA-B*38:01,HLA-C*15:05,HLA-C*07:01	59852	1467	71	3	0	0
HLA-A*25:01,HLA-A*29:01,HLA-B*35:03,HLA-B*44:05,HLA-C*08:04,HLA-C*14:02	51188	7024	492	26	1	0
HLA-A*31:01,HLA-A*24:03,HLA-B*42:01,HLA-B*44:03,HLA-C*02:02,HLA-C*02:10	73985	10815	1188	59	5	0
HLA-A*34:01,HLA-A*02:05,HLA-B*15:07,HLA-B*15:18,HLA-C*08:01,HLA-C*14:03	80415	11661	2970	677	105	13
HLA-A*80:01,HLA-A*02:02,HLA-B*37:01,HLA-B*40:12,HLA-C*14:03,HLA-C*15:05	80044	7267	862	29	0	0
HLA-A*24:07,HLA-A*11:01,HLA-B*56:01,HLA-B*55:01,HLA-C*14:02,HLA-C*08:04	67289	9936	235	30	0	0
HLA-A*02:06,HLA-A*34:01,HLA-B*51:08,HLA-B*15:03,HLA-C*08:01,HLA-C*07:04	110576	11271	1166	61	0	0
HLA-A*80:01,HLA-A*24:07,HLA-B*15:07,HLA-B*41:01,HLA-C*07:04,HLA-C*01:02	34427	3060	56	2	0	0
HLA-A*68:01,HLA-A*03:02,HLA-B*44:05,HLA-B*58:02,HLA-C*08:04,HLA-C*07:01	51360	7227	6	0	0	0
HLA-A*30:02,HLA-A*34:01,HLA-B*78:01,HLA-B*48:01,HLA-C*03:04,HLA-C*03:02	38634	21569	1709	74	1	0
HLA-A*66:01,HLA-A*66:02,HLA-B*37:01,HLA-B*15:10,HLA-C*01:02,HLA-C*14:02	40225	5049	338	2	0	0
HLA-A*11:01,HLA-A*32:01,HLA-B*15:07,HLA-B*15:16,HLA-C*12:03,HLA-C*06:02	83261	18515	5693	1729	181	0
HLA-A*33:03,HLA-A*30:04,HLA-B*82:01,HLA-B*18:03,HLA-C*03:04,HLA-C*05:01	53710	2424	67	0	0	0
HLA-A*11:01,HLA-A*29:01,HLA-B*44:10,HLA-B*37:01,HLA-C*08:04,HLA-C*12:03	69571	10880	882	1	0	0
HLA-A*24:03,HLA-A*29:01,HLA-B*81:01,HLA-B*57:02,HLA-C*07:01,HLA-C*05:01	57396	4170	427	32	2	0
HLA-A*01:02,HLA-A*30:01,HLA-B*51:07,HLA-B*39:10,HLA-C*15:05,HLA-C*03:04	75399	7269	1292	25	0	0
HLA-A*26:02,HLA-A*24:02,HLA-B*15:27,HLA-B*35:01,HLA-C*01:02,HLA-C*03:04	67634	11247	2965	862	69	0
HLA-A*66:02,HLA-A*02:03,HLA-B*35:05,HLA-B*82:01,HLA-C*08:04,HLA-C*04:03	69860	5397	631	34	0	0
HLA-A*03:01,HLA-A*02:05,HLA-B*15:17,HLA-B*14:01,HLA-C*08:03,HLA-C*02:02	85524	9518	3639	1186	11	1
HLA-A*31:01,HLA-A*66:02,HLA-B*40:02,HLA-B*57:03,HLA-C*15:05,HLA-C*08:04	66716	7430	1349	66	3	0
HLA-A*25:01,HLA-A*02:07,HLA-B*15:18,HLA-B*52:01,HLA-C*15:05,HLA-C*18:01	21096	330	13	0	0	0
HLA-A*03:02,HLA-A*30:02,HLA-B*15:11,HLA-B*27:04,HLA-C*05:01,HLA-C*08:02	39005	3497	141	0	0	0
HLA-A*30:02,HLA-A*02:03,HLA-B*47:01,HLA-B*48:03,HLA-C*18:01,HLA-C*08:01	60604	3033	200	23	0	0
HLA-A*23:01,HLA-A*33:03,HLA-B*49:01,HLA-B*82:01,HLA-C*08:03,HLA-C*04:03	44973	1281	19	0	0	0
HLA-A*02:06,HLA-A*33:01,HLA-B*38:01,HLA-B*35:01,HLA-C*04:01,HLA-C*15:02	88409	6156	312	2	0	0
HLA-A*01:01,HLA-A*25:01,HLA-B*40:06,HLA-B*39:06,HLA-C*15:02,HLA-C*16:01	35197	8560	229	3	0	0
HLA-A*30:01,HLA-A*23:01,HLA-B*39:06,HLA-B*55:01,HLA-C*04:03,HLA-C*02:02	77145	2133	54	2	0	0
HLA-A*26:01,HLA-A*03:01,HLA-B*15:17,HLA-B*58:02,HLA-C*15:02,HLA-C*18:01	57548	11910	259	3	0	0
HLA-A*23:01,HLA-A*36:01,HLA-B*55:01,HLA-B*47:01,HLA-C*16:01,HLA-C*04:01	46762	3782	92	0	0	0
HLA-A*01:02,HLA-A*26:02,HLA-B*07:05,HLA-B*35:03,HLA-C*12:03,HLA-C*08:04	53815	11733	1853	154	15	0
HLA-A*33:01,HLA-A*66:01,HLA-B*50:01,HLA-B*15:08,HLA-C*14:03,HLA-C*01:02	54516	3828	287	2	0	0
HLA-A*32:01,HLA-A*23:01,HLA-B*35:02,HLA-B*15:08,HLA-C*02:10,HLA-C*18:01	49488	6513	797	137	5	0
HLA-A*32:01,HLA-A*26:02,HLA-B*35:05,HLA-B*48:03,HLA-C*08:02,HLA-C*07:02	63819	6469	994	82	9	0
HLA-A*66:02,HLA-A*66:01,HLA-B*57:04,HLA-B*15:01,HLA-C*07:04,HLA-C*07:02	44575	5723	554	61	3	0
HLA-A*24:02,HLA-A*24:03,HLA-B*14:01,HLA-B*40:06,HLA-C*02:10,HLA-C*12:02	36608	17683	633	121	1	1
HLA-A*24:02,HLA-A*26:01,HLA-B*40:06,HLA-B*35:01,HLA-C*08:03,HLA-C*12:02	49704	7966	1738	126	8	0
HLA-A*02:02,HLA-A*26:01,HLA-B*42:01,HLA-B*08:01,HLA-C*15:05,HLA-C*08:03	71000	8063	1626	222	34	2
HLA-A*68:01,HLA-A*11:02,HLA-B*15:03,HLA-B*14:02,HLA-C*17:01,HLA-C*12:02	107876	18527	738	149	0	0
HLA-A*25:01,HLA-A*02:02,HLA-B*08:01,HLA-B*15:07,HLA-C*15:02,HLA-C*06:02	79155	7425	539	28	2	0
HLA-A*30:02,HLA-A*25:01,HLA-B*27:05,HLA-B*15:08,HLA-C*02:02,HLA-C*17:01	35380	3447	537	70	0	0
HLA-A*26:02,HLA-A*02:01,HLA-B*15:18,HLA-B*48:01,HLA-C*17:01,HLA-C*08:02	60371	3320	475	68	6	0
HLA-A*30:02,HLA-A*29:02,HLA-B*15:27,HLA-B*45:01,HLA-C*14:02,HLA-C*02:02	57514	11638	4169	1093	369	0
HLA-A*68:01,HLA-A*02:03,HLA-B*53:01,HLA-B*08:01,HLA-C*01:02,HLA-C*04:01	88383	2113	16	1	0	0
HLA-A*36:01,HLA-A*68:01,HLA-B*08:01,HLA-B*41:02,HLA-C*12:03,HLA-C*16:01	74728	18980	2107	289	0	0
HLA-A*29:02,HLA-A*80:01,HLA-B*15:08,HLA-B*59:01,HLA-C*07:04,HLA-C*03:04	40952	6555	863	59	0	0
HLA-A*80:01,HLA-A*31:01,HLA-B*39:06,HLA-B*07:05,HLA-C*12:02,HLA-C*06:02	63471	2343	125	3	0	0
HLA-A*66:02,HLA-A*30:01,HLA-B*15:25,HLA-B*54:01,HLA-C*03:04,HLA-C*07:01	106157	11187	551	38	2	0
HLA-A*32:01,HLA-A*26:01,HLA-B*15:03,HLA-B*15:17,HLA-C*12:03,HLA-C*14:03	100327	27857	10842	4242	1455	153
HLA-A*29:02,HLA-A*68:02,HLA-B*40:01,HLA-B*39:06,HLA-C*08:02,HLA-C*03:03	69507	6314	316	11	0	0
HLA-A*68:02,HLA-A*26:02,HLA-B*48:03,HLA-B*49:01,HLA-C*04:01,HLA-C*18:01	44237	4388	20	0	0	0
HLA-A*02:01,HLA-A*02:05,HLA-B*13:01,HLA-B*18:01,HLA-C*14:02,HLA-C*16:01	70568	26660	4654	1633	109	4
HLA-A*24:07,HLA-A*25:01,HLA-B*14:02,HLA-B*58:01,HLA-C*03:02,HLA-C*17:01	50952	8178	375	10	0	0
HLA-A*03:02,HLA-A*01:02,HLA-B*07:05,HLA-B*55:01,HLA-C*12:03,HLA-C*18:01	63337	4253	150	0	0	0
HLA-A*36:01,HLA-A*33:01,HLA-B*48:03,HLA-B*55:01,HLA-C*05:01,HLA-C*14:02	60148	2154	83	0	0	0
HLA-A*23:01,HLA-A*31:01,HLA-B*81:01,HLA-B*44:03,HLA-C*08:01,HLA-C*12:02	70469	5536	359	6	3	0
HLA-A*30:02,HLA-A*34:02,HLA-B*44:10,HLA-B*44:05,HLA-C*08:02,HLA-C*06:02	39280	2939	9	0	0	0
HLA-A*02:05,HLA-A*02:07,HLA-B*14:02,HLA-B*42:02,HLA-C*03:02,HLA-C*15:05	61801	10660	2061	63	8	2
HLA-A*80:01,HLA-A*68:02,HLA-B*49:01,HLA-B*08:01,HLA-C*03:04,HLA-C*16:01	60074	15280	3696	136	0	0
HLA-A*11:02,HLA-A*03:02,HLA-B*41:02,HLA-B*14:03,HLA-C*08:02,HLA-C*03:02	63897	15579	155	1	0	0
HLA-A*03:02,HLA-A*30:01,HLA-B*51:02,HLA-B*35:05,HLA-C*01:02,HLA-C*06:02	74339	7474	20	1	0	0
HLA-A*30:01,HLA-A*02:05,HLA-B*35:08,HLA-B*40:06,HLA-C*08:02,HLA-C*01:02	90797	2439	113	5	0	0
HLA-A*74:01,HLA-A*80:01,HLA-B*56:01,HLA-B*81:01,HLA-C*08:03,HLA-C*07:04	25885	1006	30	0	0	0
HLA-A*02:05,HLA-A*24:07,HLA-B*15:05,HLA-B*38:02,HLA-C*04:01,HLA-C*05:01	74630	7185	469	20	0	0
HLA-A*02:02,HLA-A*03:01,HLA-B*55:01,HLA-B*57:02,HLA-C*14:03,HLA-C*12:03	106316	14264	3156	64	1	0
HLA-A*34:02,HLA-A*25:01,HLA-B*15:08,HLA-B*13:01,HLA-C*05:01,HLA-C*12:03	63975	5434	622	89	1	0
HLA-A*23:01,HLA-A*80:01,HLA-B*15:07,HLA-B*44:03,HLA-C*12:02,HLA-C*03:04	57316	13396	2609	396	14	0
HLA-A*66:02,HLA-A*02:07,HLA-B*39:10,HLA-B*37:01,HLA-C*08:03,HLA-C*08:02	25860	3616	828	63	2	0
HLA-A*34:02,HLA-A*33:01,HLA-B*35:05,HLA-B*15:05,HLA-C*14:03,HLA-C*15:02	98304	13719	3049	683	5	0
HLA-A*26:02,HLA-A*24:03,HLA-B*15:01,HLA-B*15:16,HLA-C*06:02,HLA-C*07:02	78253	16160	3246	482	60	2
HLA-A*24:02,HLA-A*02:07,HLA-B*38:02,HLA-B*53:01,HLA-C*07:01,HLA-C*15:05	39612	1304	46	2	2	0
HLA-A*29:01,HLA-A*26:03,HLA-B*53:01,HLA-B*57:01,HLA-C*06:02,HLA-C*16:01	52778	7694	1130	143	7	0
HLA-A*68:01,HLA-A*66:02,HLA-B*35:02,HLA-B*57:04,HLA-C*15:02,HLA-C*03:03	60942	12799	613	52	10	0
HLA-A*02:03,HLA-A*30:04,HLA-B*59:01,HLA-B*40:06,HLA-C*15:02,HLA-C*04:01	60123	3169	59	0	0	0
HLA-A*32:01,HLA-A*31:01,HLA-B*15:01,HLA-B*47:01,HLA-C*03:04,HLA-C*08:01	81271	13634	2556	421	22	0
HLA-A*30:04,HLA-A*33:03,HLA-B*39:01,HLA-B*82:01,HLA-C*02:10,HLA-C*18:01	42398	2564	15	0	0	0
HLA-A*02:02,HLA-A*25:01,HLA-B*39:10,HLA-B*51:02,HLA-C*08:01,HLA-C*06:02	59145	4442	965	48	2	0
HLA-A*74:01,HLA-A*30:02,HLA-B*14:01,HLA-B*44:02,HLA-C*14:02,HLA-C*02:02	55668	6421	571	3	0	0
HLA-A*02:01,HLA-A*74:01,HLA-B*44:02,HLA-B*44:05,HLA-C*03:03,HLA-C*14:02	81829	11193	1561	3	0	0
HLA-A*01:01,HLA-A*23:01,HLA-B*07:02,HLA-B*44:10,HLA-C*15:05,HLA-C*12:03	62335	7834	422	7	0	0
HLA-A*29:01,HLA-A*68:01,HLA-B*42:01,HLA-B*55:01,HLA-C*08:03,HLA-C*08:01	56574	10861	963	134	7	0
HLA-A*34:02,HLA-A*66:02,HLA-B*55:01,HLA-B*48:03,HLA-C*02:10,HLA-C*07:04	35973	5861	243	1	0	0
HLA-A*34:02,HLA-A*33:03,HLA-B*15:16,HLA-B*58:01,HLA-C*04:03,HLA-C*15:05	51448	19325	3023	69	0	0
HLA-A*02:06,HLA-A*29:01,HLA-B*27:03,HLA-B*57:01,HLA-C*08:01,HLA-C*08:03	65970	6586	3720	330	13	0
HLA-A*03:02,HLA-A*02:06,HLA-B*13:02,HLA-B*56:01,HLA-C*14:02,HLA-C*04:03	94812	4109	150	0	0	0
HLA-A*24:07,HLA-A*11:01,HLA-B*78:01,HLA-B*15:08,HLA-C*03:04,HLA-C*14:02	76286	11441	1778	161	0	0
HLA-A*02:05,HLA-A*66:01,HLA-B*15:32,HLA-B*44:03,HLA-C*12:02,HLA-C*04:03	65831	11142	1878	70	1	0
HLA-A*29:02,HLA-A*34:02,HLA-B*55:01,HLA-B*58:02,HLA-C*06:02,HLA-C*08:04	52344	1863	51	1	0	0
HLA-A*33:03,HLA-A*02:03,HLA-B*15:17,HLA-B*57:02,HLA-C*03:04,HLA-C*15:05	89590	17020	5215	1132	37	0
HLA-A*02:05,HLA-A*24:02,HLA-B*41:01,HLA-B*14:01,HLA-C*14:02,HLA-C*03:04	76299	15439	2718	75	2	1
HLA-A*02:07,HLA-A*29:02,HLA-B*07:05,HLA-B*45:01,HLA-C*07:04,HLA-C*04:01	35727	121	3	0	0	0
HLA-A*02:06,HLA-A*24:03,HLA-B*81:01,HLA-B*53:01,HLA-C*03:02,HLA-C*08:02	95167	13195	1432	92	8	0
HLA-A*11:02,HLA-A*01:02,HLA-B*44:03,HLA-B*55:01,HLA-C*02:02,HLA-C*14:02	74861	4883	520	89	0	0
HLA-A*33:01,HLA-A*01:02,HLA-B*15:02,HLA-B*48:03,HLA-C*16:01,HLA-C*12:03	51217	17005	5151	637	0	0
HLA-A*30:02,HLA-A*26:02,HLA-B*15:25,HLA-B*15:01,HLA-C*15:02,HLA-C*04:01	40501	21623	7716	1701	33	0
HLA-A*02:06,HLA-A*03:01,HLA-B*15:18,HLA-B*59:01,HLA-C*06:02,HLA-C*04:03	76543	1769	21	1	0	0
HLA-A*24:03,HLA-A*31:01,HLA-B*14:02,HLA-B*35:01,HLA-C*07:02,HLA-C*08:03	85269	6184	455	51	2	2
HLA-A*26:02,HLA-A*30:02,HLA-B*47:03,HLA-B*38:02,HLA-C*01:02,HLA-C*08:01	43201	3994	158	6	0	0
HLA-A*30:01,HLA-A*01:02,HLA-B*42:02,HLA-B*51:08,HLA-C*03:03,HLA-C*08:01	74718	7290	335	19	0	0
HLA-A*66:02,HLA-A*29:01,HLA-B*50:01,HLA-B*15:27,HLA-C*16:01,HLA-C*15:05	49838	12836	2385	372	11	0
HLA-A*02:01,HLA-A*30:04,HLA-B*35:08,HLA-B*18:01,HLA-C*05:01,HLA-C*02:10	60707	5534	766	33	2	0
HLA-A*26:03,HLA-A*34:01,HLA-B*81:01,HLA-B*44:03,HLA-C*08:01,HLA-C*07:01	33628	2463	131	18	1	0
HLA-A*02:03,HLA-A*30:01,HLA-B*44:05,HLA-B*51:07,HLA-C*17:01,HLA-C*08:03	89282	4421	365	10	0	0
HLA-A*32:01,HLA-A*24:07,HLA-B*37:01,HLA-B*39:06,HLA-C*04:03,HLA-C*02:02	41513	3554	126	9	0	0
HLA-A*01:01,HLA-A*11:01,HLA-B*48:01,HLA-B*14:01,HLA-C*16:01,HLA-C*17:01	57065	2682	416	1	0	0
HLA-A*80:01,HLA-A*66:01,HLA-B*37:01,HLA-B*15:17,HLA-C*05:01,HLA-C*08:03	53923	7429	1120	16	0	0
HLA-A*68:01,HLA-A*02:01,HLA-B*53:01,HLA-B*57:02,HLA-C*07:04,HLA-C*06:02	82847	2305	26	0	0	0
HLA-A*31:01,HLA-A*11:01,HLA-B*59:01,HLA-B*56:01,HLA-C*02:02,HLA-C*07:04	53743	9026	19	0	0	0
HLA-A*66:02,HLA-A*01:01,HLA-B*35:08,HLA-B*15:08,HLA-C*08:03,HLA-C*14:02	51471	6084	1385	535	75	0
HLA-A*74:01,HLA-A*32:01,HLA-B*15:16,HLA-B*59:01,HLA-C*05:01,HLA-C*12:02	55076	12134	2143	92	0	0
HLA-A*29:01,HLA-A*02:05,HLA-B*15:32,HLA-B*57:01,HLA-C*07:01,HLA-C*18:01	70006	11134	852	33	0	0
HLA-A*02:05,HLA-A*25:01,HLA-B*15:16,HLA-B*35:01,HLA-C*17:01,HLA-C*12:02	73886	11784	3934	491	60	3
HLA-A*11:02,HLA-A*66:01,HLA-B*40:02,HLA-B*56:01,HLA-C*04:03,HLA-C*07:01	53947	1522	0	0	0	0
HLA-A*23:01,HLA-A*66:01,HLA-B*40:01,HLA-B*15:32,HLA-C*15:05,HLA-C*02:10	59473	8692	1382	151	5	0
HLA-A*34:01,HLA-A*74:01,HLA-B*44:02,HLA-B*44:05,HLA-C*08:03,HLA-C*05:01	27134	5869	30	0	0	0
HLA-A*11:01,HLA-A*68:01,HLA-B*55:01,HLA-B*15:02,HLA-C*04:01,HLA-C*07:01	61354	11918	263	0	0	0
HLA-A*30:01,HLA-A*26:01,HLA-B*18:01,HLA-B*37:01,HLA-C*17:01,HLA-C*08:04	67748	1991	53	1	0	0
HLA-A*25:01,HLA-A*36:01,HLA-B*38:01,HLA-B*27:03,HLA-C*04:01,HLA-C*08:04	19525	464	6	0	0	0
HLA-A*34:02,HLA-A*02:06,HLA-B*57:03,HLA-B*56:01,HLA-C*14:02,HLA-C*01:02	106268	6287	374	6	0	0
HLA-A*25:01,HLA-A*66:01,HLA-B*56:01,HLA-B*57:02,HLA-C*03:03,HLA-C*08:03	37241	7710	682	48	4	0
HLA-A*02:03,HLA-A*29:02,HLA-B*14:01,HLA-B*67:01,HLA-C*16:01,HLA-C*03:02	72047	17495	7229	525	26	0
HLA-A*03:01,HLA-A*68:02,HLA-B*07:05,HLA-B*47:03,HLA-C*01:02,HLA-C*03:02	84255	6557	278	9	1	0
HLA-A*01:02,HLA-A*03:02,HLA-B*47:03,HLA-B*40:06,HLA-C*03:02,HLA-C*02:02	54765	10236	683	54	7	0
HLA-A*68:01,HLA-A*30:01,HLA-B*39:10,HLA-B*55:02,HLA-C*12:03,HLA-C*08:04	100871	14463	2208	58	4	0
HLA-A*31:01,HLA-A*24:03,HLA-B*46:01,HLA-B*39:06,HLA-C*08:01,HLA-C*07:02	67112	4064	199	30	3	1
HLA-A*03:02,HLA-A*26:03,HLA-B*82:01,HLA-B*48:03,HLA-C*02:02,HLA-C*03:04	47349	7785	407	2	0	0
HLA-A*29:01,HLA-A*02:07,HLA-B*15:08,HLA-B*78:01,HLA-C*12:02,HLA-C*08:04	32409	8041	1790	221	6	0
HLA-A*29:02,HLA-A*03:02,HLA-B*67:01,HLA-B*35:08,HLA-C*18:01,HLA-C*15:02	56226	4004	194	17	0	0
HLA-A*66:01,HLA-A*32:01,HLA-B*57:03,HLA-B*40:02,HLA-C*15:02,HLA-C*03:04	61341	12230	3378	1051	26	0
HLA-A*25:01,HLA-A*24:03,HLA-B*40:12,HLA-B*57:02,HLA-C*14:02,HLA-C*17:01	47469	13550	471	24	0	0
HLA-A*01:01,HLA-A*23:01,HLA-B*59:01,HLA-B*35:08,HLA-C*02:02,HLA-C*04:03	36817	2565	334	11	0	0
HLA-A*66:01,HLA-A*30:04,HLA-B*51:08,HLA-B*35:02,HLA-C*03:03,HLA-C*15:05	36586	6384	390	23	2	0
HLA-A*01:01,HLA-A*11:02,HLA-B*57:04,HLA-B*38:02,HLA-C*07:04,HLA-C*07:01	43974	1179	123	0	0	0
HLA-A*29:01,HLA-A*66:02,HLA-B*40:02,HLA-B*15:25,HLA-C*02:02,HLA-C*15:05	65166	12493	2356	404	21	0
HLA-A*30:02,HLA-A*66:02,HLA-B*40:02,HLA-B*51:08,HLA-C*14:02,HLA-C*08:02	64942	3372	253	0	0	0
HLA-A*23:01,HLA-A*30:02,HLA-B*37:01,HLA-B*15:10,HLA-C*16:01,HLA-C*15:02	49860	11583	510	71	0	0
HLA-A*01:01,HLA-A*03:01,HLA-B*35:05,HLA-B*45:01,HLA-C*08:01,HLA-C*07:01	55548	2922	145	2	0	0
HLA-A*66:02,HLA-A*33:01,HLA-B*57:01,HLA-B*39:10,HLA-C*03:03,HLA-C*01:02	56605	6599	198	11	0	0
HLA-A*01:01,HLA-A*02:06,HLA-B*53:01,HLA-B*51:08,HLA-C*01:02,HLA-C*07:02	67612	1006	85	6	0	0
HLA-A*66:02,HLA-A*25:01,HLA-B*81:01,HLA-B*58:01,HLA-C*04:01,HLA-C*02:02	37893	4124	360	61	0	0
HLA-A*03:02,HLA-A*02:03,HLA-B*47:01,HLA-B*78:01,HLA-C*02:02,HLA-C*01:02	66348	3332	118	2	0	0
HLA-A*30:02,HLA-A*11:02,HLA-B*38:02,HLA-B*82:01,HLA-C*17:01,HLA-C*07:02	51104	2507	23	0	0	0
HLA-A*30:04,HLA-A*74:01,HLA-B*40:02,HLA-B*37:01,HLA-C*05:01,HLA-C*08:03	34386	3813	70	2	0	0
HLA-A*26:02,HLA-A*66:02,HLA-B*35:03,HLA-B*27:04,HLA-C*08:03,HLA-C*03:04	45782	9050	1117	112	4	0
HLA-A*01:02,HLA-A*02:02,HLA-B*57:03,HLA-B*14:03,HLA-C*03:04,HLA-C*17:01	70832	8818	707	46	0	0
HLA-A*23:01,HLA-A*30:04,HLA-B*81:01,HLA-B*13:02,HLA-C*07:02,HLA-C*02:10	40410	4197	390	28	2	0
HLA-A*29:02,HLA-A*23:01,HLA-B*78:01,HLA-B*59:01,HLA-C*14:03,HLA-C*07:02	46710	12240	2253	283	2	0
HLA-A*66:01,HLA-A*34:02,HLA-B*47:01,HLA-B*44:02,HLA-C*14:02,HLA-C*12:02	63396	9271	580	123	0	0
HLA-A*03:01,HLA-A*29:02,HLA-B*39:06,HLA-B*39:10,HLA-C*18:01,HLA-C*14:02	66287	6336	325	6	0	0
HLA-A*33:03,HLA-A*26:03,HLA-B*53:01,HLA-B*41:02,HLA-C*03:02,HLA-C*07:01	72703	3622	55	1	0	0
HLA-A*25:01,HLA-A*30:01,HLA-B*47:03,HLA-B*13:02,HLA-C*15:02,HLA-C*03:02	80382	9357	1039	8	0	0
HLA-A*33:03,HLA-A*03:02,HLA-B*15:25,HLA-B*40:02,HLA-C*02:02,HLA-C*15:02	85320	11277	1574	16	0	0
HLA-A*01:02,HLA-A*03:02,HLA-B*47:01,HLA-B*41:01,HLA-C*03:03,HLA-C*07:04	53849	593	11	0	0	0
HLA-A*24:03,HLA-A*30:02,HLA-B*08:01,HLA-B*35:02,HLA-C*17:01,HLA-C*08:01	59689	3063	202	11	1	0
HLA-A*68:02,HLA-A*02:03,HLA-B*13:01,HLA-B*15:02,HLA-C*05:01,HLA-C*02:02	80718	10922	2360	321	22	1
HLA-A*23:01,HLA-A*32:01,HLA-B*58:01,HLA-B*48:03,HLA-C*08:01,HLA-C*02:10	50864	12361	2880	627	121	0
HLA-A*02:01,HLA-A*30:04,HLA-B*44:05,HLA-B*51:07,HLA-C*03:04,HLA-C*14:02	78226	9890	1911	17	0	0
HLA-A*02:06,HLA-A*03:02,HLA-B*51:07,HLA-B*42:02,HLA-C*07:02,HLA-C*12:02	83487	6062	356	18	0	0
HLA-A*34:02,HLA-A*01:02,HLA-B*55:02,HLA-B*27:05,HLA-C*17:01,HLA-C*07:01	38582	2627	5	0	0	0
HLA-A*03:02,HLA-A*30:01,HLA-B*78:01,HLA-B*14:03,HLA-C*14:02,HLA-C*08:03	85490	10973	212	10	0	0
HLA-A*30:01,HLA-A*74:01,HLA-B*51:08,HLA-B*48:01,HLA-C*04:03,HLA-C*03:03	72828	3517	24	0	0	0
HLA-A*01:01,HLA-A*30:02,HLA-B*57:01,HLA-B*39:10,HLA-C*03:02,HLA-C*07:01	53383	9356	1410	106	1	0
HLA-A*33:03,HLA-A*02:03,HLA-B*14:02,HLA-B*51:02,HLA-C*02:02,HLA-C*12:02	63076	8489	2527	35	0	0
HLA-A*36:01,HLA-A*66:01,HLA-B*53:01,HLA-B*15:08,HLA-C*03:04,HLA-C*15:02	42493	9948	1139	156	29	1
HLA-A*02:05,HLA-A*24:02,HLA-B*57:04,HLA-B*14:02,HLA-C*04:03,HLA-C*03:04	65306	8057	411	8	0	0
HLA-A*24:02,HLA-A*30:04,HLA-B*40:06,HLA-B*35:03,HLA-C*07:04,HLA-C*08:04	34263	813	55	3	0	0
HLA-A*02:03,HLA-A*34:02,HLA-B*40:01,HLA-B*15:07,HLA-C*07:04,HLA-C*12:02	88108	8076	1052	80	0	0
HLA-A*26:01,HLA-A*80:01,HLA-B*38:01,HLA-B*27:02,HLA-C*14:02,HLA-C*01:02	43375	2801	231	0	0	0
HLA-A*01:02,HLA-A*30:04,HLA-B*39:01,HLA-B*51:07,HLA-C*07:04,HLA-C*07:01	21823	2693	19	3	0	0
HLA-A*33:03,HLA-A*30:01,HLA-B*57:04,HLA-B*08:01,HLA-C*16:01,HLA-C*05:01	95995	7748	303	6	0	0
HLA-A*33:03,HLA-A*02:05,HLA-B*44:02,HLA-B*51:02,HLA-C*14:02,HLA-C*03:03	90167	10511	2552	16	0	0
HLA-A*31:01,HLA-A*80:01,HLA-B*51:07,HLA-B*15:03,HLA-C*05:01,HLA-C*02:02	103782	7795	1019	19	0	0
HLA-A*33:03,HLA-A*03:02,HLA-B*44:02,HLA-B*15:17,HLA-C*12:03,HLA-C*15:05	81184	16722	4369	3	0	0
HLA-A*24:02,HLA-A*02:03,HLA-B*15:02,HLA-B*81:01,HLA-C*15:02,HLA-C*18:01	80007	5237	241	35	0	0
HLA-A*03:01,HLA-A*02:02,HLA-B*14:02,HLA-B*15:07,HLA-C*03:03,HLA-C*18:01	89600	9179	793	24	0	0
HLA-A*26:02,HLA-A*03:02,HLA-B*48:01,HLA-B*57:01,HLA-C*04:01,HLA-C*14:02	75260	3779	248	7	0	0
HLA-A*29:01,HLA-A*24:03,HLA-B*45:01,HLA-B*15:08,HLA-C*01:02,HLA-C*07:02	51209	5980	842	46	1	0
HLA-A*26:03,HLA-A*02:02,HLA-B*52:01,HLA-B*44:05,HLA-C*01:02,HLA-C*17:01	50321	1019	57	2	0	0
HLA-A*25:01,HLA-A*02:07,HLA-B*40:12,HLA-B*49:01,HLA-C*15:02,HLA-C*08:04	23467	5688	206	17	2	0
HLA-A*02:05,HLA-A*80:01,HLA-B*07:02,HLA-B*82:01,HLA-C*05:01,HLA-C*16:01	61735	10863	1092	14	0	0
HLA-A*23:01,HLA-A*26:02,HLA-B*15:03,HLA-B*58:01,HLA-C*17:01,HLA-C*08:01	99964	14303	2859	467	80	0
HLA-A*24:07,HLA-A*26:01,HLA-B*15:32,HLA-B*44:03,HLA-C*18:01,HLA-C*04:01	44566	2059	24	0	0	0
HLA-A*26:02,HLA-A*02:06,HLA-B*49:01,HLA-B*13:01,HLA-C*02:02,HLA-C*12:02	63997	10944	4749	727	37	0
HLA-A*02:02,HLA-A*02:01,HLA-B*35:03,HLA-B*51:01,HLA-C*04:03,HLA-C*01:02	35944	23576	327	25	1	0
HLA-A*32:01,HLA-A*26:02,HLA-B*15:02,HLA-B*82:01,HLA-C*01:02,HLA-C*16:01	53211	12972	3381	828	4	0
HLA-A*68:01,HLA-A*26:02,HLA-B*15:03,HLA-B*15:05,HLA-C*02:10,HLA-C*03:04	101181	28339	7382	2409	825	45
HLA-A*02:06,HLA-A*26:01,HLA-B*35:02,HLA-B*35:05,HLA-C*14:02,HLA-C*03:03	90367	14276	4482	752	113	10
HLA-A*02:05,HLA-A*03:01,HLA-B*48:01,HLA-B*51:08,HLA-C*05:01,HLA-C*15:05	58956	5070	656	5	0	0
HLA-A*74:01,HLA-A*66:02,HLA-B*52:01,HLA-B*35:08,HLA-C*15:02,HLA-C*05:01	34659	3293	86	4	0	0
HLA-A*74:01,HLA-A*01:01,HLA-B*44:03,HLA-B*44:02,HLA-C*07:04,HLA-C*16:01	35619	6724	3	0	0	0
HLA-A*02:06,HLA-A*11:01,HLA-B*37:01,HLA-B*15:07,HLA-C*12:02,HLA-C*14:02	109162	11172	3991	660	6	0
HLA-A*30:01,HLA-A*02:03,HLA-B*18:03,HLA-B*15:27,HLA-C*02:02,HLA-C*08:04	102208	10718	2804	324	5	0
HLA-A*74:01,HLA-A*26:03,HLA-B*07:02,HLA-B*14:03,HLA-C*07:04,HLA-C*12:02	34844	1157	54	3	0	0
HLA-A*26:03,HLA-A*02:05,HLA-B*14:03,HLA-B*35:05,HLA-C*08:04,HLA-C*14:02	76893	9304	2461	465	30	3
HLA-A*03:02,HLA-A*01:02,HLA-B*41:02,HLA-B*49:01,HLA-C*07:04,HLA-C*08:04	41210	2313	15	0	0	0
HLA-A*31:01,HLA-A*01:01,HLA-B*67:01,HLA-B*49:01,HLA-C*12:03,HLA-C*18:01	75045	2853	23	0	0	0
HLA-A*34:02,HLA-A*11:01,HLA-B*56:01,HLA-B*45:01,HLA-C*16:01,HLA-C*15:02	53659	21777	475	3	0	0
HLA-A*66:02,HLA-A*03:02,HLA-B*15:02,HLA-B*58:02,HLA-C*18:01,HLA-C*02:10	47254	5237	385	32	0	0
HLA-A*34:02,HLA-A*26:02,HLA-B*15:25,HLA-B*18:03,HLA-C*03:02,HLA-C*08:03	77022	17504	4146	832	5	0
HLA-A*66:02,HLA-A*11:02,HLA-B*35:02,HLA-B*39:06,HLA-C*05:01,HLA-C*15:05	45273	5670	115	3	0	0
HLA-A*11:01,HLA-A*30:04,HLA-B*49:01,HLA-B*15:18,HLA-C*15:05,HLA-C*02:10	50237	6239	749	72	0	0
HLA-A*11:02,HLA-A*02:07,HLA-B*51:01,HLA-B*15:03,HLA-C*15:05,HLA-C*02:10	102106	7391	1944	23	0	0
HLA-A*02:06,HLA-A*23:01,HLA-B*41:01,HLA-B*58:02,HLA-C*02:02,HLA-C*02:10	64740	7779	4697	118	3	0
HLA-A*36:01,HLA-A*74:01,HLA-B*50:01,HLA-B*48:03,HLA-C*06:02,HLA-C*12:02	31417	2119	62	1	0	0
HLA-A*01:01,HLA-A*02:03,HLA-B*51:02,HLA-B*15:05,HLA-C*08:01,HLA-C*06:02	77965	7752	694	22	3	0
HLA-A*26:02,HLA-A*24:03,HLA-B*39:06,HLA-B*40:01,HLA-C*04:03,HLA-C*02:02	62776	3768	320	15	0	0
HLA-A*66:02,HLA-A*68:02,HLA-B*50:01,HLA-B*44:05,HLA-C*17:01,HLA-C*14:02	68669	3152	232	12	0	0
HLA-A*29:01,HLA-A*66:01,HLA-B*78:01,HLA-B*81:01,HLA-C*07:01,HLA-C*02:02	36810	2655	281	13	1	0
HLA-A*34:02,HLA-A*80:01,HLA-B*14:02,HLA-B*44:05,HLA-C*15:02,HLA-C*07:02	49908	1960	44	3	0	0
HLA-A*25:01,HLA-A*33:01,HLA-B*42:02,HLA-B*44:02,HLA-C*03:04,HLA-C*12:02	50620	9855	363	3	0	0
HLA-A*01:02,HLA-A*03:02,HLA-B*18:01,HLA-B*58:01,HLA-C*02:02,HLA-C*03:03	62966	8721	2224	74	8	1
HLA-A*02:07,HLA-A*03:01,HLA-B*35:03,HLA-B*52:01,HLA-C*14:03,HLA-C*05:01	60767	1768	82	1	0	0
HLA-A*02:03,HLA-A*66:01,HLA-B*44:02,HLA-B*49:01,HLA-C*08:01,HLA-C*05:01	59481	5188	483	9	0	0
HLA-A*02:05,HLA-A*02:07,HLA-B*38:01,HLA-B*46:01,HLA-C*08:01,HLA-C*04:03	41265	4981	495	50	1	0
HLA-A*68:02,HLA-A*03:01,HLA-B*27:05,HLA-B*40:12,HLA-C*12:02,HLA-C*16:01	71548	11575	2711	38	2	0
HLA-A*32:01,HLA-A*66:02,HLA-B*81:01,HLA-B*13:01,HLA-C*12:03,HLA-C*02:02	58508	12086	2293	286	6	0
HLA-A*24:03,HLA-A*23:01,HLA-B*51:02,HLA-B*51:08,HLA-C*07:04,HLA-C*02:02	29633	14011	359	5	0	0
HLA-A*24:03,HLA-A*66:02,HLA-B*58:01,HLA-B*58:02,HLA-C*15:02,HLA-C*07:02	61185	9095	523	85	11	2
HLA-A*33:01,HLA-A*30:04,HLA-B*14:01,HLA-B*07:02,HLA-C*12:02,HLA-C*08:03	44136	6399	361	22	0	0
HLA-A*31:01,HLA-A*02:05,HLA-B*27:03,HLA-B*57:03,HLA-C*15:05,HLA-C*02:10	75526	6900	2484	603	17	0
HLA-A*32:01,HLA-A*68:01,HLA-B*37:01,HLA-B*40:01,HLA-C*08:03,HLA-C*08:04	64299	8804	1102	39	10	0
HLA-A*30:04,HLA-A*26:03,HLA-B*35:03,HLA-B*35:02,HLA-C*07:01,HLA-C*08:03	23227	3155	282	17	1	0
HLA-A*02:06,HLA-A*25:01,HLA-B*39:10,HLA-B*41:02,HLA-C*04:01,HLA-C*15:02	68346	6812	643	10	0	0
HLA-A*25:01,HLA-A*11:02,HLA-B*40:01,HLA-B*07:02,HLA-C*12:03,HLA-C*07:02	87247	3805	129	3	0	0
HLA-A*33:01,HLA-A*34:02,HLA-B*57:04,HLA-B*18:01,HLA-C*17:01,HLA-C*18:01	42439	3384	5	0	0	0
HLA-A*26:02,HLA-A*74:01,HLA-B*56:01,HLA-B*15:11,HLA-C*18:01,HLA-C*03:03	47606	5103	1022	4	0	0
HLA-A*26:03,HLA-A*74:01,HLA-B*38:02,HLA-B*35:08,HLA-C*01:02,HLA-C*08:03	27686	1218	46	3	0	0
HLA-A*02:02,HLA-A*30:04,HLA-B*14:01,HLA-B*44:05,HLA-C*03:02,HLA-C*05:01	73203	10000	622	9	0	0
HLA-A*66:01,HLA-A*03:01,HLA-B*59:01,HLA-B*52:01,HLA-C*02:10,HLA-C*07:04	34316	1422	64	1	0	0
HLA-A*74:01,HLA-A*68:01,HLA-B*39:06,HLA-B*47:03,HLA-C*12:03,HLA-C*14:03	83571	12353	792	41	0	0
HLA-A*66:01,HLA-A*66:02,HLA-B*07:04,HLA-B*39:01,HLA-C*04:03,HLA-C*07:01	32615	6317	73	5	1	0
HLA-A*29:02,HLA-A*36:01,HLA-B*35:05,HLA-B*38:01,HLA-C*14:03,HLA-C*18:01	54071	8654	1501	314	0	0
HLA-A*30:01,HLA-A*24:03,HLA-B*67:01,HLA-B*78:01,HLA-C*07:04,HLA-C*03:02	105099	6895	270	10	0	0
HLA-A*31:01,HLA-A*68:01,HLA-B*08:01,HLA-B*44:05,HLA-C*08:04,HLA-C*04:03	63390	10239	13	0	0	0
HLA-A*24:03,HLA-A*32:01,HLA-B*15:27,HLA-B*39:10,HLA-C*02:02,HLA-C*14:02	66073	21493	4286	1229	324	46
HLA-A*24:02,HLA-A*02:02,HLA-B*51:08,HLA-B*57:02,HLA-C*04:03,HLA-C*02:10	65904	5222	398	7	0	0
HLA-A*26:01,HLA-A*25:01,HLA-B*50:01,HLA-B*57:02,HLA-C*08:02,HLA-C*01:02	17783	1599	66	3	0	0
HLA-A*26:01,HLA-A*68:02,HLA-B*15:32,HLA-B*35:05,HLA-C*08:02,HLA-C*12:02	65395	11164	3166	683	64	6
HLA-A*02:02,HLA-A*11:01,HLA-B*44:05,HLA-B*51:08,HLA-C*16:01,HLA-C*08:01	85980	9768	1835	0	0	0
HLA-A*26:02,HLA-A*30:02,HLA-B*38:02,HLA-B*52:01,HLA-C*07:01,HLA-C*04:03	37927	2553	13	0	0	0
HLA-A*74:01,HLA-A*26:01,HLA-B*38:02,HLA-B*42:02,HLA-C*07:04,HLA-C*08:01	28820	477	16	0	0	0
HLA-A*11:01,HLA-A*68:02,HLA-B*42:02,HLA-B*51:08,HLA-C*02:02,HLA-C*07:02	73318	4023	208	15	0	0
HLA-A*11:01,HLA-A*01:01,HLA-B*46:01,HLA-B*53:01,HLA-C*14:02,HLA-C*12:03	84799	10979	1167	178	16	1
HLA-A*02:06,HLA-A*34:01,HLA-B*52:01,HLA-B*42:01,HLA-C*14:03,HLA-C*06:02	92930	7009	753	57	3	0
HLA-A*26:01,HLA-A*26:03,HLA-B*35:05,HLA-B*44:10,HLA-C*17:01,HLA-C*03:02	45601	8879	1044	345	5	0
HLA-A*26:03,HLA-A*11:01,HLA-B*14:01,HLA-B*44:02,HLA-C*03:04,HLA-C*03:03	38533	26300	635	15	0	0
HLA-A*24:03,HLA-A*34:02,HLA-B*82:01,HLA-B*15:25,HLA-C*03:04,HLA-C*15:02	92603	14696	2099	159	0	0
HLA-A*29:01,HLA-A*30:04,HLA-B*40:06,HLA-B*07:02,HLA-C*04:01,HLA-C*06:02	34132	3801	26	1	0	0
HLA-A*30:04,HLA-A*34:02,HLA-B*78:01,HLA-B*59:01,HLA-C*03:04,HLA-C*06:02	55169	2161	202	2	0	0
HLA-A*02:05,HLA-A*34:01,HLA-B*15:18,HLA-B*50:01,HLA-C*04:03,HLA-C*02:10	54324	6121	797	37	0	0
HLA-A*80:01,HLA-A*01:02,HLA-B*41:01,HLA-B*57:02,HLA-C*01:02,HLA-C*05:01	27137	1472	75	1	0	0
HLA-A*34:02,HLA-A*31:01,HLA-B*40:01,HLA-B*18:03,HLA-C*15:05,HLA-C*04:03	52822	9446	5	0	0	0
HLA-A*66:02,HLA-A*02:01,HLA-B*41:01,HLA-B*56:01,HLA-C*07:01,HLA-C*14:03	81732	4999	122	11	0	0
HLA-A*34:02,HLA-A*30:04,HLA-B*07:04,HLA-B*15:10,HLA-C*05:01,HLA-C*03:04	62969	4623	166	5	0	0
HLA-A*01:02,HLA-A*33:03,HLA-B*51:07,HLA-B*15:11,HLA-C*08:01,HLA-C*14:03	56223	4577	715	5	0	0
HLA-A*03:01,HLA-A*02:01,HLA-B*15:07,HLA-B*07:05,HLA-C*07:04,HLA-C*04:01	79372	2916	115	0	0	0
HLA-A*29:02,HLA-A*33:01,HLA-B*51:07,HLA-B*14:01,HLA-C*08:04,HLA-C*17:01	40302	1233	25	1	0	0
HLA-A*23:01,HLA-A*29:02,HLA-B*08:01,HLA-B*14:02,HLA-C*15:02,HLA-C*02:10	52407	9168	484	104	1	3
HLA-A*29:02,HLA-A*34:02,HLA-B*15:17,HLA-B*46:01,HLA-C*14:03,HLA-C*08:01	90003	11510	2707	446	60	1
HLA-A*80:01,HLA-A*02:06,HLA-B*47:01,HLA-B*58:01,HLA-C*15:02,HLA-C*06:02	71807	8388	1497	26	0	0
HLA-A*03:01,HLA-A*02:06,HLA-B*15:02,HLA-B*07:04,HLA-C*12:02,HLA-C*14:03	108999	11032	4228	819	80	0
HLA-A*24:07,HLA-A*01:02,HLA-B*53:01,HLA-B*57:01,HLA-C*12:03,HLA-C*16:01	43888	19483	3280	476	36	2
HLA-A*02:02,HLA-A*02:03,HLA-B*15:17,HLA-B*15:32,HLA-C*14:03,HLA-C*12:03	89416	38835	11373	4818	973	225
HLA-A*33:01,HLA-A*34:02,HLA-B*15:02,HLA-B*37:01,HLA-C*03:02,HLA-C*16:01	58497	20798	5441	512	1	0
HLA-A*02:07,HLA-A*02:05,HLA-B*54:01,HLA-B*57:03,HLA-C*02:10,HLA-C*18:01	54136	6999	866	1	0	0
HLA-A*11:01,HLA-A*03:01,HLA-B*13:01,HLA-B*14:02,HLA-C*12:03,HLA-C*14:03	73411	23177	851	123	1	0
HLA-A*66:01,HLA-A*24:03,HLA-B*15:07,HLA-B*46:01,HLA-C*12:02,HLA-C*04:01	54873	5849	965	94	8	0
HLA-A*30:04,HLA-A*31:01,HLA-B*40:06,HLA-B*45:01,HLA-C*03:03,HLA-C*06:02	69028	2896	38	2	0	0
HLA-A*32:01,HLA-A*74:01,HLA-B*44:05,HLA-B*35:01,HLA-C*04:03,HLA-C*06:02	56813	2122	22	0	0	0
HLA-A*30:04,HLA-A*26:02,HLA-B*38:02,HLA-B*15:01,HLA-C*05:01,HLA-C*14:02	66847	10779	2558	589	23	0
HLA-A*24:02,HLA-A*11:02,HLA-B*39:01,HLA-B*15:27,HLA-C*08:03,HLA-C*07:02	76398	7534	446	65	4	0
HLA-A*24:07,HLA-A*02:05,HLA-B*08:01,HLA-B*13:01,HLA-C*12:03,HLA-C*07:04	73396	10590	812	31	2	1
HLA-A*02:02,HLA-A*66:02,HLA-B*55:01,HLA-B*41:02,HLA-C*07:02,HLA-C*08:02	76014	2030	122	9	0	0
HLA-A*34:01,HLA-A*34:02,HLA-B*42:02,HLA-B*15:25,HLA-C*08:03,HLA-C*05:01	67214	10687	1001	27	2	0
HLA-A*33:03,HLA-A*32:01,HLA-B*13:01,HLA-B*07:04,HLA-C*18:01,HLA-C*12:03	77118	7071	545	6	0	0
HLA-A*74:01,HLA-A*80:01,HLA-B*46:01,HLA-B*15:18,HLA-C*04:03,HLA-C*04:01	19321	516	24	1	0	0
HLA-A*34:02,HLA-A*31:01,HLA-B*44:02,HLA-B*82:01,HLA-C*02:10,HLA-C*04:03	52129	8098	8	0	0	0
HLA-A*02:06,HLA-A*74:01,HLA-B*15:17,HLA-B*15:25,HLA-C*04:03,HLA-C*12:03	89300	23797	10461	825	6	0
HLA-A*24:03,HLA-A*02:03,HLA-B*51:08,HLA-B*40:12,HLA-C*08:01,HLA-C*07:01	78070	3418	303	26	1	0
HLA-A*26:01,HLA-A*68:02,HLA-B*07:02,HLA-B*35:08,HLA-C*14:02,HLA-C*08:04	72436	7896	1744	212	29	3
HLA-A*66:01,HLA-A*29:02,HLA-B*58:02,HLA-B*49:01,HLA-C*15:02,HLA-C*08:02	37537	1948	75	6	0	0
HLA-A*34:02,HLA-A*31:01,HLA-B*81:01,HLA-B*13:02,HLA-C*04:03,HLA-C*08:03	47128	8387	12	0	0	0
HLA-A*66:02,HLA-A*01:02,HLA-B*55:01,HLA-B*35:02,HLA-C*06:02,HLA-C*08:01	29351	1807	124	8	0	0
HLA-A*68:01,HLA-A*26:03,HLA-B*44:03,HLA-B*15:32,HLA-C*03:04,HLA-C*04:03	80708	7322	461	30	0	0
HLA-A*34:01,HLA-A*34:02,HLA-B*15:08,HLA-B*50:01,HLA-C*01:02,HLA-C*02:10	35485	7340	596	153	0	0
HLA-A*24:02,HLA-A*34:01,HLA-B*58:02,HLA-B*56:01,HLA-C*01:02,HLA-C*08:02	28931	251	12	0	0	0
HLA-A*24:02,HLA-A*32:01,HLA-B*59:01,HLA-B*51:07,HLA-C*12:02,HLA-C*01:02	46354	3865	199	4	0	0
HLA-A*33:03,HLA-A*24:03,HLA-B*52:01,HLA-B*15:01,HLA-C*01:02,HLA-C*02:02	70200	6006	550	16	0	0
HLA-A*31:01,HLA-A*24:02,HLA-B*35:08,HLA-B*50:01,HLA-C*05:01,HLA-C*02:10	62340	2469	150	8	0	0
HLA-A*74:01,HLA-A*01:02,HLA-B*15:05,HLA-B*38:01,HLA-C*07:04,HLA-C*03:02	53559	12752	1010	3	0	0
HLA-A*24:03,HLA-A*34:01,HLA-B*58:01,HLA-B*47:01,HLA-C*05:01,HLA-C*17:01	58749	3766	285	23	0	0
HLA-A*11:01,HLA-A*01:02,HLA-B*27:03,HLA-B*15:11,HLA-C*06:02,HLA-C*05:01	45371	1263	93	3	0	0
HLA-A*29:02,HLA-A*23:01,HLA-B*15:07,HLA-B*15:03,HLA-C*15:02,HLA-C*17:01	85117	18294	4865	615	52	1
HLA-A*24:02,HLA-A*31:01,HLA-B*51:01,HLA-B*48:03,HLA-C*02:02,HLA-C*07:02	59565	2705	99	6	2	0
HLA-A*24:03,HLA-A*68:01,HLA-B*58:01,HLA-B*08:01,HLA-C*04:01,HLA-C*08:04	90293	4780	335	12	0	0
HLA-A*30:01,HLA-A*24:07,HLA-B*57:04,HLA-B*35:03,HLA-C*02:10,HLA-C*15:05	68865	5492	783	61	2	0
HLA-A*24:03,HLA-A*02:07,HLA-B*45:01,HLA-B*47:01,HLA-C*12:02,HLA-C*05:01	53667	3012	210	6	0	0
HLA-A*03:02,HLA-A*02:06,HLA-B*15:05,HLA-B*59:01,HLA-C*08:02,HLA-C*14:03	109101	11293	1818	120	1	0
HLA-A*33:03,HLA-A*03:02,HLA-B*15:11,HLA-B*42:02,HLA-C*15:02,HLA-C*08:04	52492	8348	308	28	0	0
HLA-A*23:01,HLA-A*01:02,HLA-B*54:01,HLA-B*15:05,HLA-C*04:03,HLA-C*15:05	59842	5568	213	27	0	0
HLA-A*33:03,HLA-A*74:01,HLA-B*50:01,HLA-B*48:03,HLA-C*07:01,HLA-C*07:04	26202	2265	3	0	0	0
HLA-A*02:07,HLA-A*03:01,HLA-B*07:05,HLA-B*51:08,HLA-C*07:01,HLA-C*15:02	49897	988	25	2	0	0
HLA-A*29:01,HLA-A*26:03,HLA-B*58:01,HLA-B*14:03,HLA-C*15:02,HLA-C*08:04	43664	8161	1773	132	16	0
HLA-A*29:01,HLA-A*01:02,HLA-B*13:01,HLA-B*39:01,HLA-C*02:02,HLA-C*01:02	39667	3881	698	13	2	0
HLA-A*02:05,HLA-A*31:01,HLA-B*51:02,HLA-B*14:03,HLA-C*17:01,HLA-C*18:01	64810	862	19	1	0	0
HLA-A*11:02,HLA-A*26:03,HLA-B*15:07,HLA-B*15:16,HLA-C*03:03,HLA-C*04:03	76349	13721	2541	205	9	0
HLA-A*02:07,HLA-A*02:02,HLA-B*37:01,HLA-B*27:04,HLA-C*07:04,HLA-C*08:03	51022	3549	108	5	0	0
HLA-A*66:01,HLA-A*24:07,HLA-B*15:02,HLA-B*78:01,HLA-C*18:01,HLA-C*07:01	36970	1280	24	1	0	0
HLA-A*30:02,HLA-A*11:02,HLA-B*52:01,HLA-B*57:01,HLA-C*05:01,HLA-C*15:05	55063	4935	409	22	0	0
HLA-A*02:01,HLA-A*30:01,HLA-B*15:18,HLA-B*14:02,HLA-C*02:10,HLA-C*18:01	91287	4815	267	3	0	0
HLA-A*11:01,HLA-A*24:03,HLA-B*53:01,HLA-B*15:10,HLA-C*04:01,HLA-C*05:01	71003	983	33	1	0	0
HLA-A*26:03,HLA-A*33:01,HLA-B*18:03,HLA-B*41:02,HLA-C*03:02,HLA-C*08:01	61033	7950	125	4	0	0
HLA-A*33:01,HLA-A*24:02,HLA-B*44:05,HLA-B*37:01,HLA-C*07:04,HLA-C*12:03	62986	1391	13	0	0	0
HLA-A*01:01,HLA-A*29:01,HLA-B*13:01,HLA-B*59:01,HLA-C*04:03,HLA-C*02:10	31075	2912	632	10	0	0
HLA-A*02:06,HLA-A*33:01,HLA-B*67:01,HLA-B*13:02,HLA-C*12:02,HLA-C*03:04	77974	11622	3727	572	2	0
HLA-A*30:04,HLA-A*02:06,HLA-B*39:06,HLA-B*15:03,HLA-C*08:02,HLA-C*03:04	104543	19968	3035	201	5	0
HLA-A*02:06,HLA-A*74:01,HLA-B*38:02,HLA-B*07:04,HLA-C*07:04,HLA-C*02:02	68599	5060	201	0	0	0
HLA-A*74:01,HLA-A*68:01,HLA-B*47:01,HLA-B*52:01,HLA-C*01:02,HLA-C*08:01	41236	2201	12	0	0	0
HLA-A*34:02,HLA-A*03:01,HLA-B*44:10,HLA-B*67:01,HLA-C*07:04,HLA-C*03:04	55445	11494	26	1	0	0
HLA-A*25:01,HLA-A*31:01,HLA-B*27:03,HLA-B*35:03,HLA-C*14:03,HLA-C*12:02	67673	7046	354	3	0	0
HLA-A*66:02,HLA-A*01:02,HLA-B*67:01,HLA-B*13:01,HLA-C*08:04,HLA-C*14:02	58317	4386	1401	96	2	0
HLA-A*30:04,HLA-A*24:07,HLA-B*13:01,HLA-B*58:01,HLA-C*04:01,HLA-C*03:02	53074	8456	1626	133	16	0
HLA-A*31:01,HLA-A*30:04,HLA-B*15:08,HLA-B*42:01,HLA-C*16:01,HLA-C*18:01	67403	5910	1130	31	0	0
HLA-A*80:01,HLA-A*33:01,HLA-B*15:11,HLA-B*40:01,HLA-C*12:03,HLA-C*08:01	62523	7763	936	3	0	0
HLA-A*24:03,HLA-A*34:02,HLA-B*58:02,HLA-B*14:03,HLA-C*08:01,HLA-C*07:01	61085	1148	60	5	0	0
HLA-A*66:02,HLA-A*03:01,HLA-B*67:01,HLA-B*07:05,HLA-C*07:04,HLA-C*12:02	45759	9585	530	16	0	0
HLA-A*11:02,HLA-A*68:02,HLA-B*15:05,HLA-B*14:02,HLA-C*03:04,HLA-C*15:05	94427	12309	2340	245	10	0
HLA-A*02:01,HLA-A*33:01,HLA-B*13:01,HLA-B*15:07,HLA-C*12:03,HLA-C*06:02	87851	11629	875	123	1	0
HLA-A*29:02,HLA-A*29:01,HLA-B*55:02,HLA-B*18:03,HLA-C*07:04,HLA-C*02:02	18678	14214	1517	19	1	0
HLA-A*34:02,HLA-A*33:01,HLA-B*50:01,HLA-B*08:01,HLA-C*08:02,HLA-C*18:01	45544	3293	1	0	0	0
HLA-A*80:01,HLA-A*02:06,HLA-B*15:01,HLA-B*59:01,HLA-C*03:03,HLA-C*07:04	76199	14129	1434	11	0	0
HLA-A*33:01,HLA-A*74:01,HLA-B*14:01,HLA-B*51:02,HLA-C*08:03,HLA-C*08:01	18507	10277	215	2	0	0
HLA-A*33:03,HLA-A*34:01,HLA-B*27:05,HLA-B*35:05,HLA-C*07:02,HLA-C*05:01	56918	6904	128	5	0	0
HLA-A*24:03,HLA-A*34:02,HLA-B*07:04,HLA-B*15:10,HLA-C*08:04,HLA-C*08:02	69012	2915	115	11	0	0
HLA-A*34:01,HLA-A*34:02,HLA-B*14:03,HLA-B*81:01,HLA-C*14:03,HLA-C*15:05	60056	8363	413	19	5	0
HLA-A*02:01,HLA-A*31:01,HLA-B*40:02,HLA-B*67:01,HLA-C*07:04,HLA-C*04:03	84937	1926	58	0	0	0
HLA-A*03:01,HLA-A*33:01,HLA-B*44:05,HLA-B*41:02,HLA-C*18:01,HLA-C*03:03	67646	2628	1	0	0	0
HLA-A*11:02,HLA-A*24:02,HLA-B*82:01,HLA-B*57:04,HLA-C*05:01,HLA-C*14:02	72309	6732	131	5	0	0
HLA-A*01:02,HLA-A*33:03,HLA-B*39:01,HLA-B*07:02,HLA-C*16:01,HLA-C*06:02	64774	4689	266	3	0	0
HLA-A*30:04,HLA-A*68:02,HLA-B*67:01,HLA-B*51:02,HLA-C*08:03,HLA-C*15:02	47550	6561	1727	369	21	0
HLA-A*66:01,HLA-A*11:02,HLA-B*13:02,HLA-B*15:27,HLA-C*08:03,HLA-C*07:01	60847	3371	232	8	0	0
HLA-A*01:02,HLA-A*03:01,HLA-B*15:17,HLA-B*08:01,HLA-C*12:03,HLA-C*15:02	73485	15669	7027	286	3	0
HLA-A*29:02,HLA-A*34:01,HLA-B*08:01,HLA-B*14:03,HLA-C*18:01,HLA-C*08:04	45155	1888	117	11	2	0
HLA-A*29:02,HLA-A*34:02,HLA-B*27:03,HLA-B*58:01,HLA-C*03:03,HLA-C*15:05	67728	8977	2159	112	1	0
HLA-A*30:01,HLA-A*02:02,HLA-B*55:02,HLA-B*44:02,HLA-C*12:03,HLA-C*08:01	115920	11673	1981	70	4	0
HLA-A*26:01,HLA-A*33:03,HLA-B*55:01,HLA-B*50:01,HLA-C*08:02,HLA-C*02:02	38180	1717	36	3	0	0
HLA-A*26:01,HLA-A*66:01,HLA-B*15:02,HLA-B*14:02,HLA-C*05:01,HLA-C*01:02	30671	2705	726	11	1	1
HLA-A*36:01,HLA-A*24:02,HLA-B*13:01,HLA-B*35:01,HLA-C*04:03,HLA-C*04:01	41633	2120	91	0	0	0
HLA-A*02:01,HLA-A*33:03,HLA-B*48:03,HLA-B*51:07,HLA-C*16:01,HLA-C*14:02	83958	12238	1951	172	0	0
HLA-A*30:04,HLA-A*03:02,HLA-B*07:05,HLA-B*15:08,HLA-C*07:01,HLA-C*04:01	43852	1787	70	2	0	0
HLA-A*31:01,HLA-A*02:01,HLA-B*15:25,HLA-B*15:10,HLA-C*08:01,HLA-C*06:02	100848	7476	603	51	2	0
HLA-A*74:01,HLA-A*25:01,HLA-B*15:18,HLA-B*51:01,HLA-C*07:04,HLA-C*07:01	18402	803	13	1	0	0
HLA-A*23:01,HLA-A*74:01,HLA-B*57:01,HLA-B*41:02,HLA-C*15:05,HLA-C*18:01	48217	2310	105	0	0	0
HLA-A*80:01,HLA-A*02:02,HLA-B*58:02,HLA-B*45:01,HLA-C*05:01,HLA-C*04:03	59034	1949	241	0	0	0
HLA-A*01:02,HLA-A*02:03,HLA-B*15:01,HLA-B*14:01,HLA-C*06:02,HLA-C*08:01	72824	6731	398	20	1	0
HLA-A*29:02,HLA-A*33:03,HLA-B*44:02,HLA-B*53:01,HLA-C*17:01,HLA-C*03:03	68485	2826	265	1	0	0
HLA-A*33:01,HLA-A*33:03,HLA-B*18:03,HLA-B*13:02,HLA-C*16:01,HLA-C*04:01	41288	9977	20	0	0	0
HLA-A*26:03,HLA-A*33:03,HLA-B*27:05,HLA-B*41:02,HLA-C*07:02,HLA-C*02:02	53948	3880	73	2	0	0
HLA-A*02:02,HLA-A*80:01,HLA-B*18:01,HLA-B*57:03,HLA-C*08:01,HLA-C*16:01	74627	12692	2986	246	0	0
HLA-A*36:01,HLA-A*02:01,HLA-B*59:01,HLA-B*42:02,HLA-C*05:01,HLA-C*07:01	52981	1899	52	2	0	0
HLA-A*11:02,HLA-A*02:07,HLA-B*27:02,HLA-B*41:02,HLA-C*04:03,HLA-C*03:03	67875	1307	54	0	0	0
HLA-A*30:01,HLA-A*32:01,HLA-B*50:01,HLA-B*55:01,HLA-C*07:01,HLA-C*16:01	86258	9362	1232	19	0	0
HLA-A*01:01,HLA-A*68:02,HLA-B*13:02,HLA-B*53:01,HLA-C*05:01,HLA-C*03:02	63748	8099	692	42	0	0
HLA-A*74:01,HLA-A*02:06,HLA-B*49:01,HLA-B*13:02,HLA-C*03:02,HLA-C*07:04	73379	8148	157	13	0	0
HLA-A*26:01,HLA-A*02:02,HLA-B*15:05,HLA-B*27:04,HLA-C*08:03,HLA-C*07:04	74961	8705	767	27	0	0
HLA-A*30:04,HLA-A*66:01,HLA-B*07:04,HLA-B*55:01,HLA-C*07:04,HLA-C*08:03	30460	2701	107	2	0	0
HLA-A*34:01,HLA-A*68:01,HLA-B*41:01,HLA-B*51:07,HLA-C*07:02,HLA-C*08:03	52023	6169	99	5	0	0
HLA-A*80:01,HLA-A*29:01,HLA-B*35:08,HLA-B*41:02,HLA-C*08:04,HLA-C*02:02	38859	9804	1126	243	2	0
HLA-A*24:03,HLA-A*32:01,HLA-B*56:01,HLA-B*48:03,HLA-C*08:02,HLA-C*15:05	55156	7187	385	13	1	0
HLA-A*02:06,HLA-A*33:01,HLA-B*15:18,HLA-B*14:03,HLA-C*12:03,HLA-C*04:03	82697	10815	600	21	0	0
HLA-A*32:01,HLA-A*68:01,HLA-B*56:01,HLA-B*52:01,HLA-C*14:02,HLA-C*07:02	83126	8474	451	20	0	0
HLA-A*32:01,HLA-A*26:03,HLA-B*14:02,HLA-B*42:01,HLA-C*06:02,HLA-C*08:03	51105	2935	337	34	5	0
HLA-A*29:01,HLA-A*33:03,HLA-B*45:01,HLA-B*18:01,HLA-C*15:02,HLA-C*02:02	54518	7358	199	6	0	0
HLA-A*24:02,HLA-A*25:01,HLA-B*57:04,HLA-B*44:03,HLA-C*07:04,HLA-C*07:02	31810	1919	32	0	0	0
HLA-A*24:03,HLA-A*36:01,HLA-B*58:01,HLA-B*45:01,HLA-C*08:03,HLA-C*15:02	59280	8276	1430	120	11	0
HLA-A*01:02,HLA-A*11:01,HLA-B*55:02,HLA-B*57:03,HLA-C*08:04,HLA-C*08:03	51261	7580	1409	26	0	0
HLA-A*31:01,HLA-A*74:01,HLA-B*07:02,HLA-B*27:02,HLA-C*03:03,HLA-C*04:03	62036	4939	16	0	0	0
HLA-A*03:01,HLA-A*02:05,HLA-B*15:02,HLA-B*27:03,HLA-C*18:01,HLA-C*15:02	75279	6179	241	1	0	0
HLA-A*26:01,HLA-A*24:03,HLA-B*41:01,HLA-B*39:06,HLA-C*18:01,HLA-C*08:03	48103	795	56	3	0	0
HLA-A*74:01,HLA-A*66:01,HLA-B*41:01,HLA-B*42:02,HLA-C*02:10,HLA-C*05:01	35607	2331	27	1	0	0
HLA-A*66:01,HLA-A*68:01,HLA-B*14:03,HLA-B*15:08,HLA-C*01:02,HLA-C*18:01	37138	2660	294	1	0	0
HLA-A*24:02,HLA-A*66:02,HLA-B*58:01,HLA-B*50:01,HLA-C*15:05,HLA-C*07:01	48904	4068	166	13	0	0
HLA-A*74:01,HLA-A*34:02,HLA-B*42:02,HLA-B*38:01,HLA-C*14:02,HLA-C*08:04	62825	8005	234	1	0	0
HLA-A*30:01,HLA-A*03:02,HLA-B*39:10,HLA-B*40:12,HLA-C*08:03,HLA-C*08:01	60424	13207	2587	153	1	0
HLA-A*02:02,HLA-A*02:06,HLA-B*15:03,HLA-B*35:02,HLA-C*08:03,HLA-C*03:03	106284	29313	8018	2313	506	59
HLA-A*66:02,HLA-A*02:03,HLA-B*44:03,HLA-B*46:01,HLA-C*18:01,HLA-C*14:02	83188	3464	143	6	0	0
HLA-A*11:01,HLA-A*03:02,HLA-B*08:01,HLA-B*57:03,HLA-C*14:02,HLA-C*02:02	74733	19661	1272	103	4	0
HLA-A*26:01,HLA-A*66:02,HLA-B*49:01,HLA-B*15:16,HLA-C*08:02,HLA-C*08:01	46596	6072	1010	61	6	0
HLA-A*29:02,HLA-A*26:02,HLA-B*59:01,HLA-B*35:08,HLA-C*04:03,HLA-C*07:02	43509	4561	584	29	5	0
HLA-A*02:06,HLA-A*03:01,HLA-B*40:01,HLA-B*40:06,HLA-C*06:02,HLA-C*08:02	78216	4222	129	0	0	0
HLA-A*34:01,HLA-A*29:01,HLA-B*57:01,HLA-B*18:01,HLA-C*04:01,HLA-C*01:02	40423	1877	96	3	0	0
HLA-A*02:01,HLA-A*68:02,HLA-B*15:18,HLA-B*82:01,HLA-C*03:03,HLA-C*15:05	73148	11893	2457	394	5	0
HLA-A*29:01,HLA-A*36:01,HLA-B*41:02,HLA-B*51:08,HLA-C*18:01,HLA-C*08:01	34983	2574	35	0	0	0
HLA-A*25:01,HLA-A*68:02,HLA-B*37:01,HLA-B*39:01,HLA-C*14:02,HLA-C*08:01	66558	7595	1316	277	7	0
HLA-A*24:07,HLA-A*80:01,HLA-B*44:10,HLA-B*07:04,HLA-C*08:01,HLA-C*07:04	36781	452	9	0	0	0
HLA-A*02:06,HLA-A*66:02,HLA-B*35:08,HLA-B*81:01,HLA-C*14:03,HLA-C*07:02	85929	10841	828	68	12	0
HLA-A*26:01,HLA-A*68:01,HLA-B*35:01,HLA-B*15:32,HLA-C*12:03,HLA-C*08:02	87972	11135	3803	717	207	1
HLA-A*66:02,HLA-A*26:02,HLA-B*51:08,HLA-B*57:01,HLA-C*03:02,HLA-C*07:02	62424	8721	1166	98	3	0
HLA-A*30:04,HLA-A*01:02,HLA-B*27:05,HLA-B*15:07,HLA-C*07:04,HLA-C*16:01	45867	6423	1818	442	0	0
HLA-A*01:01,HLA-A*66:01,HLA-B*40:06,HLA-B*41:02,HLA-C*08:02,HLA-C*07:04	20412	3854	0	0	0	0
HLA-A*26:02,HLA-A*30:02,HLA-B*35:02,HLA-B*57:03,HLA-C*04:03,HLA-C*03:02	57282	11584	2192	143	0	0
HLA-A*25:01,HLA-A*24:03,HLA-B*38:01,HLA-B*35:02,HLA-C*08:04,HLA-C*06:02	48265	1891	93	10	0	0
HLA-A*23:01,HLA-A*30:04,HLA-B*48:01,HLA-B*55:01,HLA-C*08:03,HLA-C*01:02	35846	1401	123	3	3	0
HLA-A*30:01,HLA-A*01:01,HLA-B*35:03,HLA-B*53:01,HLA-C*06:02,HLA-C*07:04	62219	1904	7	0	0	0
HLA-A*11:02,HLA-A*24:07,HLA-B*42:02,HLA-B*51:07,HLA-C*04:03,HLA-C*14:02	67091	5033	9	0	0	0
HLA-A*29:01,HLA-A*30:04,HLA-B*13:01,HLA-B*59:01,HLA-C*17:01,HLA-C*02:02	28696	4599	976	20	1	0
HLA-A*01:01,HLA-A*24:02,HLA-B*51:02,HLA-B*38:02,HLA-C*15:05,HLA-C*06:02	33206	925	12	1	0	0
HLA-A*32:01,HLA-A*03:02,HLA-B*27:03,HLA-B*15:18,HLA-C*15:02,HLA-C*03:02	65959	12751	2559	89	0	0
HLA-A*02:05,HLA-A*32:01,HLA-B*13:02,HLA-B*15:03,HLA-C*02:10,HLA-C*12:02	93987	17826	6736	2077	375	7
HLA-A*03:02,HLA-A*03:01,HLA-B*39:01,HLA-B*56:01,HLA-C*14:03,HLA-C*18:01	55000	16005	148	0	0	0
HLA-A*30:02,HLA-A*26:01,HLA-B*15:02,HLA-B*52:01,HLA-C*07:02,HLA-C*07:01	32058	8893	691	34	3	0
HLA-A*36:01,HLA-A*30:01,HLA-B*58:01,HLA-B*15:08,HLA-C*15:02,HLA-C*14:03	97214	9677	2319	292	21	1
HLA-A*30:02,HLA-A*02:02,HLA-B*35:01,HLA-B*15:27,HLA-C*04:01,HLA-C*08:01	77220	12283	2555	113	1	0
HLA-A*25:01,HLA-A*29:01,HLA-B*14:01,HLA-B*27:04,HLA-C*01:02,HLA-C*12:02	31460	2342	190	3	0	0
HLA-A*23:01,HLA-A*29:02,HLA-B*51:08,HLA-B*15:17,HLA-C*12:02,HLA-C*15:02	60624	15801	4708	357	53	0
HLA-A*33:03,HLA-A*34:02,HLA-B*14:01,HLA-B*27:04,HLA-C*14:02,HLA-C*06:02	60758	7123	380	86	0	0
HLA-A*24:03,HLA-A*66:01,HLA-B*81:01,HLA-B*15:17,HLA-C*07:02,HLA-C*15:05	72982	12059	617	80	11	0
HLA-A*33:01,HLA-A*66:02,HLA-B*51:08,HLA-B*38:02,HLA-C*07:01,HLA-C*14:02	54322	5214	296	1	0	0
HLA-A*03:01,HLA-A*02:07,HLA-B*46:01,HLA-B*07:05,HLA-C*04:01,HLA-C*08:01	40864	1046	38	1	0	0
HLA-A*02:05,HLA-A*11:01,HLA-B*44:10,HLA-B*40:01,HLA-C*03:03,HLA-C*03:02	81806	18868	5506	180	1	0
HLA-A*33:03,HLA-A*30:01,HLA-B*40:12,HLA-B*56:01,HLA-C*14:02,HLA-C*07:02	94572	7895	148	2	0	0
HLA-A*02:07,HLA-A*02:03,HLA-B*39:01,HLA-B*15:27,HLA-C*04:03,HLA-C*06:02	72078	5000	629	51	2	0
HLA-A*02:03,HLA-A*30:02,HLA-B*51:08,HLA-B*82:01,HLA-C*03:04,HLA-C*18:01	70631	5066	32	0	0	0
HLA-A*24:03,HLA-A*29:01,HLA-B*48:03,HLA-B*39:01,HLA-C*08:03,HLA-C*07:04	57446	5459	397	43	5	2
HLA-A*01:02,HLA-A*68:01,HLA-B*15:27,HLA-B*39:06,HLA-C*01:02,HLA-C*14:03	76466	5220	430	97	0	0
HLA-A*29:01,HLA-A*33:03,HLA-B*18:01,HLA-B*58:01,HLA-C*08:01,HLA-C*03:02	70562	12572	2537	140	2	0
HLA-A*26:03,HLA-A*02:07,HLA-B*44:05,HLA-B*39:01,HLA-C*12:03,HLA-C*04:01	51719	3412	201	1	0	0
HLA-A*25:01,HLA-A*01:01,HLA-B*13:02,HLA-B*35:08,HLA-C*16:01,HLA-C*17:01	35211	2925	368	28	0	0
HLA-A*23:01,HLA-A*11:01,HLA-B*15:11,HLA-B*18:03,HLA-C*07:04,HLA-C*15:02	67259	1179	57	1	0	0
HLA-A*31:01,HLA-A*24:02,HLA-B*46:01,HLA-B*15:05,HLA-C*17:01,HLA-C*03:02	81970	13876	718	35	1	1
HLA-A*02:05,HLA-A*01:01,HLA-B*52:01,HLA-B*82:01,HLA-C*12:02,HLA-C*04:01	44915	6140	84	0	0	0
HLA-A*26:01,HLA-A*02:06,HLA-B*47:01,HLA-B*41:02,HLA-C*14:02,HLA-C*03:02	93173	14857	3087	195	31	0
HLA-A*74:01,HLA-A*68:01,HLA-B*18:01,HLA-B*41:02,HLA-C*14:03,HLA-C*18:01	77756	4653	26	0	0	0
HLA-A*32:01,HLA-A*34:01,HLA-B*15:32,HLA-B*67:01,HLA-C*15:02,HLA-C*08:03	63100	12178	1903	589	162	20
HLA-A*26:03,HLA-A*32:01,HLA-B*15:05,HLA-B*44:05,HLA-C*08:04,HLA-C*05:01	55999	11656	1360	123	4	0
HLA-A*74:01,HLA-A*80:01,HLA-B*58:01,HLA-B*14:03,HLA-C*04:01,HLA-C*07:04	30092	1134	7	0	0	0
HLA-A*80:01,HLA-A*74:01,HLA-B*27:02,HLA-B*15:16,HLA-C*02:10,HLA-C*04:03	41323	6969	674	2	0	0
HLA-A*30:04,HLA-A*01:02,HLA-B*37:01,HLA-B*57:02,HLA-C*06:02,HLA-C*07:04	19665	1952	35	0	0	0
HLA-A*02:03,HLA-A*26:02,HLA-B*44:02,HLA-B*35:03,HLA-C*01:02,HLA-C*04:01	66229	1795	43	1	0	0
HLA-A*74:01,HLA-A*66:02,HLA-B*82:01,HLA-B*15:25,HLA-C*07:04,HLA-C*18:01	50623	1621	1	0	0	0
HLA-A*33:03,HLA-A*68:01,HLA-B*40:06,HLA-B*44:03,HLA-C*04:03,HLA-C*12:03	71195	11083	16	0	0	0
HLA-A*24:07,HLA-A*24:02,HLA-B*15:11,HLA-B*45:01,HLA-C*01:02,HLA-C*15:05	24752	7956	134	5	0	0
HLA-A*24:07,HLA-A*36:01,HLA-B*40:01,HLA-B*39:10,HLA-C*14:02,HLA-C*17:01	52838	6582	312	14	0	0
HLA-A*25:01,HLA-A*34:02,HLA-B*18:03,HLA-B*38:02,HLA-C*03:02,HLA-C*08:01	60759	6762	237	3	0	0
HLA-A*30:01,HLA-A*03:01,HLA-B*44:02,HLA-B*46:01,HLA-C*12:02,HLA-C*08:03	67518	14223	304	2	0	0
HLA-A*33:03,HLA-A*74:01,HLA-B*38:02,HLA-B*39:10,HLA-C*05:01,HLA-C*17:01	35938	2890	255	7	0	0
HLA-A*02:03,HLA-A*31:01,HLA-B*15:17,HLA-B*47:03,HLA-C*08:03,HLA-C*15:05	108554	8210	2910	561	9	0
HLA-A*34:01,HLA-A*26:01,HLA-B*07:05,HLA-B*51:01,HLA-C*08:03,HLA-C*06:02	35702	2772	165	12	1	0
HLA-A*01:01,HLA-A*68:02,HLA-B*35:02,HLA-B*59:01,HLA-C*01:02,HLA-C*07:02	42883	1035	112	9	0	0
HLA-A*02:06,HLA-A*02:02,HLA-B*14:03,HLA-B*41:01,HLA-C*08:03,HLA-C*07:02	62624	23346	2177	130	5	0
HLA-A*02:01,HLA-A*66:01,HLA-B*41:02,HLA-B*37:01,HLA-C*16:01,HLA-C*02:10	62166	11996	1976	112	7	0
HLA-A*36:01,HLA-A*32:01,HLA-B*40:02,HLA-B*38:01,HLA-C*15:02,HLA-C*02:10	50295	8471	1579	56	8	0
HLA-A*26:03,HLA-A*11:02,HLA-B*18:03,HLA-B*67:01,HLA-C*14:02,HLA-C*15:05	79746	3253	663	32	0	0
HLA-A*29:01,HLA-A*02:01,HLA-B*35:05,HLA-B*56:01,HLA-C*08:04,HLA-C*06:02	70560	8650	572	43	0	0
HLA-A*33:01,HLA-A*34:01,HLA-B*58:01,HLA-B*35:02,HLA-C*05:01,HLA-C*16:01	58515	10460	838	41	3	0
HLA-A*24:02,HLA-A*29:02,HLA-B*35:05,HLA-B*53:01,HLA-C*08:02,HLA-C*15:02	51704	9708	813	147	16	2
HLA-A*01:02,HLA-A*02:03,HLA-B*39:01,HLA-B*18:01,HLA-C*01:02,HLA-C*03:02	82724	7938	687	25	0	0
HLA-A*02:06,HLA-A*03:02,HLA-B*39:06,HLA-B*27:03,HLA-C*12:03,HLA-C*14:02	97380	14849	2752	63	3	0
HLA-A*11:01,HLA-A*74:01,HLA-B*38:02,HLA-B*40:12,HLA-C*04:01,HLA-C*06:02	37448	3782	5	0	0	0
HLA-A*02:06,HLA-A*11:02,HLA-B*58:01,HLA-B*67:01,HLA-C*16:01,HLA-C*03:04	99098	15636	7628	1396	119	0
HLA-A*02:06,HLA-A*29:01,HLA-B*15:10,HLA-B*15:27,HLA-C*18:01,HLA-C*15:05	71930	10102	396	26	0	0
HLA-A*23:01,HLA-A*29:01,HLA-B*08:01,HLA-B*27:05,HLA-C*04:03,HLA-C*07:02	50881	6821	557	19	0	0
HLA-A*02:06,HLA-A*02:03,HLA-B*55:01,HLA-B*42:01,HLA-C*02:02,HLA-C*01:02	62941	22338	2864	276	37	2
HLA-A*24:03,HLA-A*02:07,HLA-B*15:17,HLA-B*48:03,HLA-C*06:02,HLA-C*01:02	74394	3719	119	14	3	2
HLA-A*23:01,HLA-A*68:01,HLA-B*57:01,HLA-B*07:05,HLA-C*02:02,HLA-C*02:10	65543	10461	1848	309	7	0
HLA-A*34:02,HLA-A*03:01,HLA-B*15:27,HLA-B*40:01,HLA-C*14:02,HLA-C*15:02	82061	15866	923	137	3	0
HLA-A*66:01,HLA-A*34:02,HLA-B*35:05,HLA-B*51:02,HLA-C*07:01,HLA-C*04:03	45312	3560	263	1	0	0
HLA-A*02:05,HLA-A*33:03,HLA-B*37:01,HLA-B*44:05,HLA-C*04:01,HLA-C*02:02	55578	5500	54	1	0	0
HLA-A*29:02,HLA-A*02:01,HLA-B*14:01,HLA-B*67:01,HLA-C*07:02,HLA-C*12:02	71702	7144	828	82	16	0
HLA-A*02:03,HLA-A*24:03,HLA-B*47:03,HLA-B*14:03,HLA-C*05:01,HLA-C*08:02	75485	3634	473	16	0	0
HLA-A*02:03,HLA-A*01:01,HLA-B*44:03,HLA-B*14:02,HLA-C*07:02,HLA-C*14:03	78064	8047	639	15	0	0
HLA-A*80:01,HLA-A*01:02,HLA-B*51:02,HLA-B*15:01,HLA-C*07:02,HLA-C*05:01	44187	4095	653	28	2	0
HLA-A*30:01,HLA-A*80:01,HLA-B*42:02,HLA-B*57:04,HLA-C*02:10,HLA-C*07:02	77340	2993	368	33	0	0
HLA-A*30:02,HLA-A*66:01,HLA-B*13:02,HLA-B*82:01,HLA-C*02:02,HLA-C*04:01	27302	1443	201	1	0	0
HLA-A*26:01,HLA-A*33:01,HLA-B*18:01,HLA-B*27:02,HLA-C*08:01,HLA-C*15:02	43089	3630	81	1	0	0
HLA-A*24:03,HLA-A*66:01,HLA-B*18:03,HLA-B*48:01,HLA-C*15:02,HLA-C*03:03	61304	8234	423	24	1	0
HLA-A*26:01,HLA-A*66:02,HLA-B*15:07,HLA-B*47:03,HLA-C*06:02,HLA-C*02:10	41447	5133	821	283	18	0
HLA-A*02:02,HLA-A*01:01,HLA-B*49:01,HLA-B*07:05,HLA-C*15:05,HLA-C*08:04	64989	6029	1575	107	0	0
HLA-A*34:02,HLA-A*66:01,HLA-B*27:05,HLA-B*35:08,HLA-C*02:02,HLA-C*07:02	50593	6140	352	80	5	0
HLA-A*68:02,HLA-A*02:02,HLA-B*44:03,HLA-B*18:01,HLA-C*03:04,HLA-C*17:01	80835	13091	1849	113	0	0
HLA-A*02:05,HLA-A*36:01,HLA-B*39:06,HLA-B*57:02,HLA-C*08:01,HLA-C*18:01	49621	4117	233	4	0	0
HLA-A*01:01,HLA-A*30:02,HLA-B*56:01,HLA-B*40:12,HLA-C*14:03,HLA-C*07:01	49259	5557	290	3	0	0
HLA-A*02:07,HLA-A*02:05,HLA-B*41:02,HLA-B*46:01,HLA-C*15:05,HLA-C*08:02	49823	5048	489	41	0	0
HLA-A*24:03,HLA-A*68:01,HLA-B*51:07,HLA-B*54:01,HLA-C*01:02,HLA-C*03:04	85912	1726	28	0	0	0
HLA-A*02:03,HLA-A*34:01,HLA-B*82:01,HLA-B*14:01,HLA-C*04:01,HLA-C*12:02	59662	4846	252	3	0	0
HLA-A*25:01,HLA-A*31:01,HLA-B*67:01,HLA-B*07:05,HLA-C*08:02,HLA-C*02:02	50106	7184	462	68	4	0
HLA-A*34:02,HLA-A*03:02,HLA-B*15:25,HLA-B*44:03,HLA-C*04:01,HLA-C*06:02	66731	10979	134	0	0	0
HLA-A*66:01,HLA-A*02:06,HLA-B*50:01,HLA-B*78:01,HLA-C*14:03,HLA-C*08:04	80175	7483	1631	78	2	0
HLA-A*11:02,HLA-A*26:02,HLA-B*41:02,HLA-B*35:05,HLA-C*08:01,HLA-C*04:01	74183	5854	761	1	0	0
HLA-A*03:01,HLA-A*74:01,HLA-B*15:03,HLA-B*44:05,HLA-C*08:01,HLA-C*08:04	88057	10587	2442	2	1	0
HLA-A*32:01,HLA-A*03:01,HLA-B*27:05,HLA-B*41:02,HLA-C*17:01,HLA-C*08:03	68491	2990	140	5	0	0
HLA-A*26:03,HLA-A*03:02,HLA-B*49:01,HLA-B*46:01,HLA-C*08:01,HLA-C*14:03	60328	3627	199	27	0	0
HLA-A*03:01,HLA-A*30:04,HLA-B*27:04,HLA-B*57:01,HLA-C*08:01,HLA-C*04:03	40142	2920	194	3	0	0
HLA-A*31:01,HLA-A*33:01,HLA-B*82:01,HLA-B*18:01,HLA-C*02:10,HLA-C*01:02	48002	6940	10	0	0	0
HLA-A*29:01,HLA-A*01:02,HLA-B*15:07,HLA-B*15:16,HLA-C*03:04,HLA-C*06:02	58329	15458	3138	813	49	0
HLA-A*01:01,HLA-A*30:04,HLA-B*15:01,HLA-B*15:07,HLA-C*05:01,HLA-C*17:01	19574	16948	3086	621	9	0
HLA-A*33:03,HLA-A*29:01,HLA-B*15:03,HLA-B*57:04,HLA-C*15:02,HLA-C*03:02	95691	20157	6139	483	41	0
HLA-A*24:02,HLA-A*02:07,HLA-B*55:01,HLA-B*42:02,HLA-C*02:10,HLA-C*04:01	32001	2271	36	7	0	0
HLA-A*11:01,HLA-A*03:02,HLA-B*48:01,HLA-B*51:02,HLA-C*15:02,HLA-C*06:02	39741	13669	12	0	0	0
HLA-A*01:02,HLA-A*66:02,HLA-B*35:05,HLA-B*27:02,HLA-C*08:03,HLA-C*15:02	42292	5439	784	62	0	0
HLA-A*26:02,HLA-A*25:01,HLA-B*58:01,HLA-B*78:01,HLA-C*08:01,HLA-C*18:01	42891	4247	401	22	0	0
HLA-A*01:01,HLA-A*26:03,HLA-B*15:25,HLA-B*15:27,HLA-C*06:02,HLA-C*14:03	53995	18866	4264	424	52	0
HLA-A*02:01,HLA-A*24:07,HLA-B*56:01,HLA-B*40:06,HLA-C*04:01,HLA-C*15:05	57386	1513	19	0	0	0
HLA-A*02:06,HLA-A*36:01,HLA-B*40:01,HLA-B*78:01,HLA-C*07:04,HLA-C*07:01	63951	1029	10	0	0	0
HLA-A*68:01,HLA-A*31:01,HLA-B*40:02,HLA-B*15:11,HLA-C*15:05,HLA-C*08:03	69171	13141	223	10	0	0
HLA-A*30:04,HLA-A*01:01,HLA-B*48:01,HLA-B*35:02,HLA-C*08:04,HLA-C*08:03	16467	8253	806	31	1	0
HLA-A*74:01,HLA-A*26:03,HLA-B*15:11,HLA-B*47:03,HLA-C*18:01,HLA-C*15:05	27103	1180	36	0	0	0
HLA-A*26:02,HLA-A*01:01,HLA-B*48:01,HLA-B*44:03,HLA-C*05:01,HLA-C*07:02	43638	1882	94	2	0	0
HLA-A*11:02,HLA-A*02:05,HLA-B*18:03,HLA-B*47:01,HLA-C*18:01,HLA-C*15:02	72658	4819	35	0	0	0
HLA-A*29:02,HLA-A*11:02,HLA-B*51:07,HLA-B*15:16,HLA-C*05:01,HLA-C*03:04	77847	12724	1828	77	0	0
HLA-A*26:01,HLA-A*02:02,HLA-B*57:02,HLA-B*15:01,HLA-C*15:02,HLA-C*06:02	80740	10298	899	70	2	0
HLA-A*23:01,HLA-A*66:02,HLA-B*07:02,HLA-B*58:02,HLA-C*04:03,HLA-C*15:02	49857	1652	78	2	0	0
HLA-A*26:01,HLA-A*03:01,HLA-B*37:01,HLA-B*47:01,HLA-C*03:03,HLA-C*16:01	48283	15521	516	23	0	0
HLA-A*30:01,HLA-A*30:04,HLA-B*15:03,HLA-B*38:02,HLA-C*18:01,HLA-C*02:02	114146	10041	1388	41	0	0
HLA-A*26:02,HLA-A*34:01,HLA-B*15:02,HLA-B*44:02,HLA-C*03:04,HLA-C*02:02	56191	12197	2957	982	179	0
HLA-A*02:07,HLA-A*11:01,HLA-B*15:18,HLA-B*41:01,HLA-C*03:04,HLA-C*14:03	82270	9338	1356	49	0	0
HLA-A*31:01,HLA-A*02:01,HLA-B*13:01,HLA-B*40:06,HLA-C*02:02,HLA-C*15:05	74409	7778	1005	61	1	0
HLA-A*80:01,HLA-A*02:01,HLA-B*42:01,HLA-B*15:08,HLA-C*04:03,HLA-C*08:03	61582	4742	616	61	1	0
HLA-A*36:01,HLA-A*30:01,HLA-B*40:06,HLA-B*41:01,HLA-C*03:03,HLA-C*15:02	75176	11571	788	5	0	0
HLA-A*02:03,HLA-A*03:01,HLA-B*51:08,HLA-B*44:05,HLA-C*03:02,HLA-C*03:04	77338	17738	3706	0	0	0
HLA-A*02:02,HLA-A*33:01,HLA-B*37:01,HLA-B*15:05,HLA-C*16:01,HLA-C*05:01	87780	15872	2886	144	0	0
HLA-A*02:05,HLA-A*26:02,HLA-B*57:03,HLA-B*39:06,HLA-C*02:02,HLA-C*15:02	62772	9525	3540	1132	100	0
HLA-A*03:02,HLA-A*31:01,HLA-B*42:01,HLA-B*47:01,HLA-C*07:02,HLA-C*02:02	64901	8378	148	4	0	0
HLA-A*30:02,HLA-A*11:01,HLA-B*27:05,HLA-B*15:27,HLA-C*08:03,HLA-C*08:01	58118	13184	1497	48	2	0
HLA-A*02:01,HLA-A*30:04,HLA-B*27:02,HLA-B*38:01,HLA-C*08:01,HLA-C*08:02	48985	3624	526	20	0	0
HLA-A*66:01,HLA-A*33:01,HLA-B*54:01,HLA-B*18:03,HLA-C*16:01,HLA-C*02:10	48160	8965	438	5	1	0
HLA-A*03:01,HLA-A*34:02,HLA-B*44:10,HLA-B*35:08,HLA-C*07:04,HLA-C*08:02	32181	9810	56	0	0	0
HLA-A*34:01,HLA-A*32:01,HLA-B*41:02,HLA-B*44:10,HLA-C*05:01,HLA-C*02:10	53625	5570	452	7	0	0
HLA-A*68:02,HLA-A*02:06,HLA-B*50:01,HLA-B*15:11,HLA-C*14:02,HLA-C*07:02	87862	16770	1204	161	11	0
HLA-A*01:02,HLA-A*01:01,HLA-B*27:02,HLA-B*15:01,HLA-C*08:03,HLA-C*12:03	49519	12266	1440	639	10	0
HLA-A*24:02,HLA-A*30:01,HLA-B*15:25,HLA-B*51:02,HLA-C*12:02,HLA-C*05:01	100419	9340	738	17	0	0
HLA-A*24:07,HLA-A*68:01,HLA-B*15:32,HLA-B*48:03,HLA-C*14:02,HLA-C*03:04	91277	13509	3411	375	11	0
HLA-A*25:01,HLA-A*68:02,HLA-B*15:32,HLA-B*48:01,HLA-C*05:01,HLA-C*04:01	59046	2915	123	8	0	0
HLA-A*68:02,HLA-A*29:02,HLA-B*15:27,HLA-B*58:02,HLA-C*17:01,HLA-C*04:01	54437	5304	82	2	0	0
HLA-A*80:01,HLA-A*02:05,HLA-B*41:01,HLA-B*58:01,HLA-C*03:04,HLA-C*08:03	69520	11770	3167	468	1	0
HLA-A*02:03,HLA-A*24:07,HLA-B*56:01,HLA-B*15:05,HLA-C*17:01,HLA-C*12:03	87927	15979	1825	61	1	0
HLA-A*02:03,HLA-A*01:01,HLA-B*49:01,HLA-B*13:01,HLA-C*04:01,HLA-C*04:03	48980	2612	173	0	0	0
HLA-A*24:07,HLA-A*68:01,HLA-B*15:02,HLA-B*48:03,HLA-C*16:01,HLA-C*04:03	72357	7595	803	14	0	0
HLA-A*32:01,HLA-A*02:05,HLA-B*18:03,HLA-B*59:01,HLA-C*03:04,HLA-C*03:02	61574	19378	7146	1183	17	0
HLA-A*30:04,HLA-A*02:07,HLA-B*81:01,HLA-B*39:01,HLA-C*12:03,HLA-C*08:02	51284	6357	484	66	5	0
HLA-A*30:02,HLA-A*68:01,HLA-B*45:01,HLA-B*55:02,HLA-C*08:03,HLA-C*12:03	79209	8100	578	5	0	0
HLA-A*80:01,HLA-A*26:03,HLA-B*78:01,HLA-B*07:05,HLA-C*08:03,HLA-C*15:02	35945	4692	370	27	2	0
HLA-A*30:02,HLA-A*02:02,HLA-B*15:17,HLA-B*47:03,HLA-C*08:01,HLA-C*12:03	85504	20844	6620	884	12	0
HLA-A*68:01,HLA-A*25:01,HLA-B*15:27,HLA-B*27:03,HLA-C*18:01,HLA-C*07:01	54607	1027	122	0	0	0
HLA-A*26:01,HLA-A*34:01,HLA-B*54:01,HLA-B*55:01,HLA-C*01:02,HLA-C*12:03	49119	4345	843	17	1	0
HLA-A*02:07,HLA-A*30:01,HLA-B*39:06,HLA-B*39:10,HLA-C*08:03,HLA-C*14:02	87739	4848	1601	157	11	1
HLA-A*25:01,HLA-A*24:03,HLA-B*27:05,HLA-B*15:18,HLA-C*03:02,HLA-C*08:02	70419	6143	762	40	0	0
HLA-A*74:01,HLA-A*02:07,HLA-B*35:02,HLA-B*39:10,HLA-C*18:01,HLA-C*03:04	36466	4786	782	8	0	0
HLA-A*23:01,HLA-A*03:01,HLA-B*18:03,HLA-B*40:06,HLA-C*04:01,HLA-C*07:01	47663	1026	4	0	0	0
HLA-A*30:04,HLA-A*31:01,HLA-B*42:01,HLA-B*49:01,HLA-C*02:02,HLA-C*15:02	61214	6560	653	36	5	0
HLA-A*80:01,HLA-A*30:02,HLA-B*67:01,HLA-B*44:10,HLA-C*01:02,HLA-C*07:02	32353	4043	83	1	0	0
